# Supplementary material for: Proteomic analysis of early-stage incompatible and compatible interactions between grapevine and P. viticola
Source: Hortic Res. 2021 May 1;8:100. doi: 10.1038/s41438-021-00533-y (PMC8087781; doi:10.1038/s41438-021-00533-y)
Supplement: Supplementary file 2 — Supplementary table [file 41438_2021_533_MOESM2_ESM.xlsx]

## Sheet: Table S1
Accession	Coverage	Unique Peptides	Peptides	PSMs	AAs	MW [kDa]	calc. pI	PN12-1/REF	PN12-2/REF	PN12-3/REF	average PN12	PNO-1/REF	PNO-2/REF	PNO-3/REF	average PNO	LB12-1/REF	LB12-2/REF	LB12-3/REF	average LB12	LBO-1/REF	LBO-2/REF	LBO-3/REF	average LBO	PN12/PNO	t test p value	LB12/LBO	t test p value	LBO/PNO	t test p value	LB12/PN12	t test p value
A0A076YJR0	6.37	1	1	9	251	25.8464	5.89697	0.986413	0.988018	0.937606	0.970679	0.813635	1.06079	0.937605	0.937344	1.41945	1.19383	1.26429	1.29252	0.885446	0.836072	0.777524	0.833014	1.03556	0.672611	1.55162	0.00335158	0.888697	0.251354	1.33156	0.00939839
A0A097PSC4	8.6	3	3	10	465	50.4344	6.46826	0.956239	1.09259	0.814468	0.954434	0.995934	0.942052	0.836444	0.92481	1.26746	1.31722	1.34044	1.30838	0.909349	0.771214	1.06338	0.914647	1.03203	0.765912	1.43047	0.0106484	0.989011	0.921206	1.37084	0.013077
A0A160F0M8	30.54	12	19	96	717	77.8867	6.18896	0.739767	0.701698	0.941189	0.794218	1.49217	1.73598	1.62312	1.61709	0.883947	0.774583	0.778483	0.812338	0.987884	0.733976	0.790657	0.837505	0.49114	0.00130106	0.969949	0.781595	0.517909	0.00171442	1.02282	0.836883
A0A1B2ZBY5	10.91	4	4	10	495	56.4687	7.78174	0.832984	0.756399	0.66434	0.751241	1.14232	0.722602	0.660124	0.841682	1.35982	1.94792	1.49458	1.60077	0.848524	0.687414	1.06605	0.867328	0.892547	0.600016	1.84564	0.0246836	1.03047	0.897526	2.13084	0.00998562
A3FA63	5.59	1	2	4	286	30.5278	8.30908	1.08915	0.955764		1.02246	0.854732	0.982897		0.918814	1.17044	1.24576		1.2081	0.934307	0.943442		0.938874	1.1128	0.378957	1.28675	0.0192818	1.02183	0.784403	1.18156	0.136276
A5ACL9	20.45	3	3	7	176	19.9311	9.31982	0.77389	0.844392	0.90173	0.840004	1.22418	1.09119	0.971404	1.09559	0.993559	0.787437	0.829198	0.870065	1.14695	1.269	1.44772	1.28789	0.766714	0.0354108	0.675573	0.0178144	1.17552	0.166414	1.03579	0.701495
A5ACV0	43.14	1	9	88	204	24.1772	11.3267	0.879624	0.772098	0.883812	0.845178	0.917926	1.03146	1.03264	0.994009	0.993337	1.06169	0.966448	1.00716	1.24747	1.21945	1.21788	1.22827	0.850272	0.0477911	0.819984	0.00179138	1.23567	0.00395405	1.19165	0.0248687
A5ACY8	5.51	2	2	5	454	49.9322	8.79248	0.647097	0.809102	0.704796	0.720332	0.969178	1.03801	1.01588	1.00769	1.34442	1.0993	1.03036	1.15802	1.20899	1.14306	1.35937	1.23714	0.714834	0.00508157	0.936048	0.5286	1.2277	0.026851	1.60763	0.0147061
A5AD93	17.45	4	4	14	235	26.3081	9.59814	0.898473	0.975406	0.965912	0.946597	0.988434	0.856001	1.07358	0.972673	0.987991	0.942297	0.943341	0.957876	1.14038	1.23774	1.13649	1.17153	0.973191	0.720019	0.817626	0.00420021	1.20445	0.0496435	1.01192	0.712656
A5AE53	11.11	3	3	7	288	32.3063	8.47021	1.01339	0.985685		0.999537	1.03175	1.16979		1.10077	0.824055	0.811653		0.817854	1.08791	1.02407		1.05599	0.908037	0.28702	0.774491	0.0181389	0.959322	0.615621	0.818233	0.0069055
A5AEL3	24.84	1	6	62	161	17.5021	9.20264	0.89009	0.851407	0.919637	0.887045	1.39771	1.07534	1.27576	1.24961	0.919848	1.13768	0.966264	1.00793	0.899758	1.04003	0.9069	0.948897	0.70986	0.01951	1.06221	0.503661	0.759357	0.0450708	1.13628	0.155243
A5AEP0	42.32	16	16	112	371	40.4723	8.92432	0.952332	1.23246	1.0371	1.07397	1.11217	0.811749	0.896545	0.940156	1.22788	1.17022	1.13741	1.1785	0.829116	0.847566	0.96092	0.879201	1.14233	0.334209	1.34043	0.00362488	0.935165	0.56938	1.09734	0.296053
A5AEP7	47.07	2	32	191	784	88.6198	5.51611	1.3219		1.36006	1.34098	1.10763		0.930488	1.01906	0.938211		0.977564	0.957888	0.6165		0.490147	0.553323	1.3159	0.0708862	1.73115	0.0257233	0.542976	0.0504703	0.714319	0.00507877
A5AG33	7.52	2	2	11	319	34.2533	8.20654	0.907842	0.989835	0.960739	0.952806	1.20619	1.15684	1.25867	1.20723	0.955833	0.846225	0.800283	0.867447	1.00008	0.984145	1.08335	1.02253	0.789248	0.0025762	0.848338	0.0489823	0.847	0.0122433	0.910414	0.176093
A5AG54	48.4	8	14	149	219	25.4099	6.41748	0.959053	1.3654	1.16398	1.16281	0.975059	0.841646	0.810081	0.875596	1.24791	1.1581	1.03116	1.14572	0.90414	0.750789	0.95421	0.869713	1.32802	0.0877922	1.31736	0.0346521	0.993281	0.944481	0.985306	0.904046
A5AGD9	10.94	1	11	146	649	70.9914	5.24951	1.00564	1.13215	1.09854	1.07878	0.954665	0.755088	0.803801	0.837851	1.12067	1.16187	1.22331	1.16862	0.977707	1.02938	0.764921	0.924002	1.28755	0.027443	1.26473	0.0470479	1.10282	0.440852	1.08328	0.135625
A5AI10	9.14	5	5	8	591	65.1761	6.11279	0.833649	0.801906	0.84443	0.826662	0.725409	0.83431	0.815233	0.791651	1.6479	1.5311	1.22808	1.46903	0.972557	1.03032	0.995889	0.999589	1.04422	0.384898	1.46963	0.0204909	1.26266	0.00519048	1.77706	0.00694314
A5AI30	26.6	5	5	28	188	21.4117	9.05615	0.765889	0.772545	0.904088	0.814174	1.25307	1.13164	1.09993	1.16155	0.953883	0.955153	0.865845	0.92496	1.13174	1.19701	1.10026	1.143	0.700938	0.00585236	0.809239	0.00604274	0.984031	0.751483	1.13607	0.108731
A5AIM8	4.63	2	2	5	627	67.9988	7.04932	0.933787		0.88274	0.908264	0.92226		1.0908	1.00653	0.942174		0.94065	0.941412	1.22108		1.20441	1.21274	0.90237	0.380512	0.776266	0.000949799	1.20487	0.135252	1.0365	0.323764
A5AIS5	19.35	8	8	20	465	51.0194	5.92236	0.95322	1.07954	0.827917	0.953559	1.02573	1.03778	1.03519	1.0329	1.09875	1.08825	1.12799	1.105	0.915384	0.827204	1.01153	0.91804	0.923187	0.336626	1.20365	0.0265846	0.8888	0.0976768	1.15882	0.108756
A5AIS8	8.53	3	3	8	340	37.0581	9.33447	0.755538	0.942438	0.997526	0.898501	1.04607	0.986371	0.946206	0.992883	1.01127	0.918148	0.993365	0.97426	1.25608	1.17052	1.12141	1.18267	0.904941	0.296957	0.823781	0.0127667	1.19115	0.0178113	1.08432	0.389639
A5AJJ7	2.43	1	2	4	658	73.0034	9.31982	0.915978	0.792905		0.854442	0.864677	1.1465		1.00559	0.727349	0.757884		0.742617	1.44556	1.29123		1.3684	0.849694	0.429253	0.542692	0.0154348	1.36079	0.15247	0.869125	0.219827
A5AK59	20.83	7	7	11	557	60.9847	9.53955	0.98701	0.890236	1.01992	0.96572	1.06495	1.05657	0.997535	1.03968	0.944673	0.9283	0.931491	0.934821	1.10939	1.15769	1.12605	1.13104	0.928861	0.170511	0.826514	0.00019842	1.08787	0.0231296	0.968004	0.475069
A5AKK7	8.24	2	2	4	182	21.0854	4.66553	0.988534	1.14849	1.10001	1.07901	1.09763	1.0037	0.678184	0.926502	1.2762	0.985214	1.30225	1.18789	0.768408	0.891143	0.771207	0.810252	1.16461	0.323705	1.46607	0.0259884	0.874529	0.432598	1.1009	0.386459
A5AL13	64.1	4	23	481	376	42.5329	6.34131	1.09087	1.08283	0.977788	1.0505	1.0738	1.09909	0.952364	1.04175	0.941426	1.03471	1.13532	1.03715	0.856001	0.893302	0.782244	0.843849	1.0084	0.887647	1.22907	0.0406146	0.810031	0.0238944	0.987296	0.851378
A5ALD1	12.8	1	2	7	164	19.4053	9.83252	0.931368	0.746025		0.838696	0.863652	1.04783		0.95574	0.877427	0.888123		0.882775	1.31898	1.34913		1.33405	0.877536	0.464855	0.661723	0.00125372	1.39583	0.055796	1.05256	0.681694
A5ALR1	1.01	1	1	12	1188	135.114	6.7417	0.871114	0.864932	1.08266	0.939567	0.925692	0.978499	0.924179	0.94279	1.39351	1.4073	1.13582	1.31221	0.956668	0.920161	0.819443	0.898758	0.996582	0.967247	1.46003	0.013191	0.953296	0.380857	1.39661	0.0305322
A5ALX7	38.69	3	3	271	168	16.9916	5.45264	0.69627	0.834638	0.76603	0.765646	1.12984	0.981017	1.01797	1.04294	1.39298	1.23603	0.979425	1.20281	0.892495	1.03091	1.22685	1.05009	0.734121	0.00985551	1.14544	0.379454	1.00685	0.949883	1.57098	0.0262262
A5ALY9	36.99	1	31	273	938	103.31	5.5542	1.06953	0.889935	0.916245	0.95857	1.09991	1.29935	1.01675	1.13867	1.03957	1.03968	1.22234	1.10053	0.852966	0.843405	0.77359	0.82332	0.841836	0.148615	1.33669	0.0135845	0.723057	0.0226803	1.14809	0.161339
A5AM49	66.84	21	22	183	383	42.0205	7.60596	1.0195	1.23107	0.992061	1.08088	1.01796	0.836917	1.01253	0.955802	1.27907	1.25578	1.04706	1.19397	0.787734	0.741044	0.923217	0.817332	1.13086	0.26304	1.46081	0.0148133	0.855127	0.161529	1.10463	0.344347
A5AME9	9.26	1	1	2	108	12.453	11.063	1.02085	0.944053		0.982453	1.11607	1.09115		1.10361	0.780168	0.83694		0.808554	1.08478	1.12787		1.10633	0.890215	0.0954007	0.730845	0.0140221	1.00246	0.9231	0.822995	0.0678236
A5AMS0	8.08	2	2	4	260	29.6318	9.08545	0.958823	1.08057	1.06261	1.034	0.859765	1.07784	1.06959	1.0024	0.944139	0.781382	0.831769	0.85243	1.23269	1.03072	1.15937	1.14093	1.03153	0.715713	0.747137	0.0192912	1.1382	0.209012	0.8244	0.0414127
A5ANB8	4.17	1	1	4	240	26.6843	9.64209	0.762863		0.703527	0.733195	0.927552		0.94509	0.936321	1.10633		1.20424	1.15529	1.27762		1.15649	1.21706	0.783059	0.0224189	0.949247	0.510832	1.29983	0.0443798	1.57569	0.0178999
A5AQ66	7.67	2	2	6	404	42.913	9.0415	0.891344	0.68132	0.836391	0.803018	0.844718	1.60362	0.87609	1.10814	1.20969	1.21337	1.3787	1.26725	1.09992	0.662812	0.781736	0.848154	0.724653	0.298784	1.49413	0.0418092	0.765384	0.405912	1.57811	0.00524213
A5AQA0	21.82	2	5	22	220	25.0971	6.41748	0.867813	0.861051	0.768885	0.832583	0.647307	0.59309	0.655401	0.631933	1.45118	1.45532	1.33158	1.41269	1.12233	1.26613	1.17307	1.18718	1.31752	0.00584222	1.18996	0.0181997	1.87865	0.000280135	1.69676	0.000357058
A5AQG3	21.89	5	5	37	201	21.1433	5.5542	0.876853	0.617371	0.869205	0.78781	1.06769	1.48917	1.27479	1.27722	0.978804	0.706839	0.958649	0.881431	1.03401	0.888444	0.944905	0.955787	0.616818	0.0300973	0.922204	0.486966	0.748337	0.0671429	1.11884	0.486159
A5AQT2	1.04	2	2	2	1916	215.264	6.43018	1.11714		0.867151	0.992146	0.787483		0.987584	0.887534	1.15696		1.19585	1.1764	0.967529		0.916654	0.942092	1.11787	0.580582	1.24872	0.0181677	1.06147	0.649946	1.18572	0.282532
A5AR17	57	18	18	168	486	51.5431	6.22705	0.935508	0.902789	0.955039	0.931112	1.09207	1.13732	1.15677	1.12872	0.958244	0.903792	0.9258	0.929278	1.05596	1.09461	1.06989	1.07349	0.824928	0.00128078	0.865665	0.00176197	0.951065	0.0680249	0.998031	0.937479
A5AR21	14.29	5	5	22	504	56.9363	7.29834	0.777052	0.959395	0.909066	0.881838	1.15283	1.09191	1.26786	1.17087	1.05719	0.938978	0.822557	0.939574	1.09976	1.01838	1.14643	1.08819	0.753148	0.0182028	0.863427	0.127177	0.929388	0.264263	1.06547	0.542579
A5ARH1	2.73	2	3	4	879	97.488	5.46533	1.02527		1.00091	1.01309	0.792041		0.774255	0.783148	1.17314		1.08769	1.13041	1.03886		1.14637	1.09262	1.29361	0.00427247	1.03459	0.637292	1.39516	0.02963	1.11581	0.118446
A5AS66	19.23	5	5	12	286	30.3866	7.79639	1.06105	1.05478	0.931349	1.01573	0.873479	0.752187	0.891659	0.839108	1.24041	1.31145	1.08813	1.21333	0.923899	0.922967	1.11045	0.985772	1.21048	0.0439514	1.23084	0.0661272	1.17478	0.12649	1.19454	0.0649849
A5ASD5	2.4	2	2	6	1085	120.329	5.21143	0.914837	0.839231	0.902667	0.885578	1.13219	1.14926	1.18355	1.155	0.81668	1.04566	0.892665	0.918335	1.13143	1.04403	1.14702	1.10749	0.766736	0.000641716	0.829201	0.0642144	0.958871	0.251036	1.03699	0.669786
A5ASM6	6.08	2	3	9	543	61.5793	8.38232	0.8862		0.914836	0.900518	1.29702		1.15741	1.22721	0.910947		0.864649	0.887798	0.94059		1.20654	1.07357	0.733791	0.0444247	0.826962	0.302564	0.8748	0.413872	0.985875	0.686241
A5ASQ0	32.17	5	5	18	143	16.1424	9.77393	0.968674	0.927842	0.919515	0.938677	1.00825	0.887402	1.02831	0.974656	1.00081	0.898195	0.910025	0.936344	1.0666	1.27724	1.20331	1.18239	0.963086	0.482778	0.79191	0.0242263	1.21313	0.0518555	0.997514	0.95115
A5ASS2	5.26	1	1	13	247	26.9145	7.76709	1.40214	1.12369	0.828501	1.11811	0.678487	0.699906	0.893146	0.75718	1.23074	1.63175	1.3326	1.39837	0.629473	0.734442	0.942076	0.768664	1.47668	0.114167	1.81922	0.0141506	1.01517	0.924896	1.25065	0.242856
A5ASY2	14.02	9	9	27	656	74.3041	6.771	0.961144	0.828657	0.978984	0.922928	1.12849	1.19563	1.07929	1.13447	0.983114	0.911704	1.07414	0.989653	0.976564	1.06228	0.951355	0.996732	0.813533	0.0220442	0.992897	0.908366	0.878589	0.0443439	1.0723	0.374171
A5AT60	32.38	4	4	10	105	12.4092	7.44482	0.960185	0.832272	1.0198	0.937418	1.0126	0.873772	0.753062	0.87981	0.67331	0.846922	1.05505	0.858426	1.18892	1.44019	1.35935	1.32949	1.06548	0.569878	0.645681	0.0239138	1.51111	0.0129824	0.915735	0.557031
A5ATB7	40.74	22	22	134	594	66.8566	5.98584	1.03217	1.0419	0.949976	1.00801	1.06914	1.12129	0.967649	1.05269	1.02128	1.05885	1.1322	1.07078	0.91705	0.853482	0.891492	0.887341	0.957558	0.452268	1.20673	0.00804821	0.842925	0.027469	1.06226	0.2244
A5AUN6	14.38	1	2	16	153	17.2813	10.3599	1.05557	1.1486	1.07793	1.09403	0.863203	0.944835	0.643737	0.817258	1.03455	0.980525	1.32959	1.11489	1.0276	0.773202	0.771837	0.857545	1.33866	0.0424316	1.3001	0.135278	1.0493	0.761069	1.01906	0.861397
A5AV02	3.14	2	2	5	668	74.8364	6.84424	0.929477	1.13913		1.0343	1.14489	0.994434		1.06966	1.18408	1.12305		1.15357	0.839134	0.802762		0.820948	0.966943	0.809757	1.40516	0.0112157	0.767483	0.0847122	1.11531	0.388701
A5AVS4	12.94	5	6	27	479	55.6606	10.5503	0.801358	0.703413	0.752225	0.752332	0.851849	1.16314	1.17294	1.06264	1.10434	1.09253	1.01632	1.07106	1.3212	1.11541	1.02623	1.15428	0.707982	0.0467394	0.927907	0.414972	1.08624	0.539939	1.42366	0.0012811
A5AVV0	9.14	4	4	6	536	58.8501	9.01221	1.00914	1.20021	1.01615	1.07517	0.953839	0.697489	1.12165	0.924326	1.43687	1.27751	1.04402	1.2528	0.747828	0.933274	0.961847	0.880983	1.16319	0.336682	1.42204	0.0483409	0.953108	0.772944	1.16521	0.243899
A5AW35	25.34	5	5	125	221	23.2863	9.65674	0.893429	1.02003	0.908564	0.940676	1.4904	1.21993	1.40275	1.37103	0.880762	0.817978	0.738866	0.812535	0.787665	0.845184	1.11716	0.91667	0.686111	0.00846562	0.886399	0.395812	0.668601	0.0244758	0.863778	0.0888349
A5AW37	2.75	1	1	2	291	31.3274	7.88428	0.973324		1.0527	1.01301	0.926332		1.14673	1.03653	0.826412		0.801922	0.814167	1.25842		1.13722	1.19782	0.977309	0.859423	0.679706	0.0250008	1.1556	0.32824	0.803708	0.0409679
A5AWT3	24.46	5	5	94	139	14.3565	9.61279	0.888923	0.98114	0.93414	0.934735	1.56075	1.14216	1.41391	1.37228	0.996614	0.861671	0.858041	0.905442	0.861434	0.965436	0.906256	0.911042	0.681156	0.0251887	0.993853	0.92331	0.663891	0.0217139	0.968662	0.608608
A5AX27	9.57	1	1	6	94	10.6502	6.53662	1.29308	1.19765	1.29373	1.26149	0.875395	1.10884	0.736842	0.907025	0.903628	1.14626	1.15224	1.06738	0.856309	0.627697	0.684181	0.722729	1.3908	0.0350854	1.47687	0.0321816	0.796813	0.22478	0.846127	0.091785
A5AX56	20.68	7	14	71	701	80.0218	8.49951	0.826135	0.810476	0.729314	0.788642	0.832921	0.92105	0.624908	0.79296	1.42794	1.49575	1.46046	1.46138	1.09617	0.981149	0.929264	1.0022	0.994555	0.96511	1.45818	0.000980995	1.26387	0.106278	1.85304	4.73815e-05
A5AXF9	6.37	1	1	4	157	17.2975	5.24951	1.09591	1.13094	1.06034	1.09573	0.879637	1.00549	1.01652	0.967216	1.13786	1.18146	0.998938	1.10609	0.930394	0.775751	0.947487	0.884544	1.13287	0.0566814	1.25046	0.0460574	0.914526	0.303489	1.00945	0.868552
A5AXM6	13.8	5	5	13	326	35.7554	6.72705	1.11715	1.16211	1.01631	1.09852	1.13847	1.02357	1.17543	1.11249	0.997399	1.04622	0.925607	0.989741	0.780073	0.798344	0.880177	0.819532	0.987445	0.835	1.20769	0.0217653	0.736664	0.00602552	0.900974	0.121767
A5AXQ8	36.55	9	9	47	249	27.1567	6.01123	1.10226	1.11633	1.03645	1.08501	1.03433	1.02954	0.976966	1.01361	1.0428	1.009	1.05822	1.03667	0.869307	0.757831	0.876146	0.834428	1.07044	0.0807605	1.24237	0.00786457	0.823224	0.0135461	0.955447	0.16613
A5AXT7	1.73	1	1	2	579	64.8058	6.02393		1.12001	1.36678	1.2434		0.956423	0.767485	0.861954		1.27917	1.10635	1.19276		0.768906	0.63864	0.703773	1.44253	0.133525	1.69481	0.0456429	0.816485	0.301986	0.959276	0.768751
A5AY88	6.79	1	5	19	854	96.8791	5.65576	1.19372	1.43637	1.12513	1.25174	0.838859	0.867965	0.926281	0.877702	1.08399	1.09424	0.993837	1.05735	0.866203	0.594633	0.969093	0.809976	1.42616	0.0187388	1.30541	0.100247	0.922838	0.586356	0.844708	0.122885
A5AYT0	2.33	1	1	4	558	64.8144	8.07471	0.863404	0.787392	0.883765	0.844854	1.12463	1.36156	1.30494	1.26371	0.778804	0.814243	0.942914	0.84532	1.2553	1.0395	0.960656	1.08515	0.66855	0.00560162	0.778989	0.0768302	0.858702	0.190452	1.00055	0.993949
A5AZ70	14.11	4	4	7	418	45.63	7.92822	0.784834	0.679311	0.574283	0.679476	1.04249	0.918613	1.33857	1.09989	1.15035	0.876703	0.935759	0.987606	1.1865	1.49377	1.31975	1.33334	0.617767	0.038671	0.740701	0.0468972	1.21225	0.201953	1.45348	0.0402639
A5AZX8	17.14	2	2	2	140	15.8824	9.30518		0.963808	1.01091	0.987359		0.782878	0.815136	0.799007		1.34934	0.987316	1.16833		1.05782	1.25162	1.15472	1.23573	0.0222054	1.01179	0.953178	1.44519	0.0685202	1.18328	0.425973
A5B0L5	42.68	11	11	117	314	34.1711	8.06006	1.00346	1.02888	1.0026	1.01165	1.27905	0.932231	1.2091	1.14013	0.764438	0.789061	0.858275	0.803924	0.934863	1.20863	1.02317	1.05555	0.887311	0.293126	0.761614	0.0421471	0.925821	0.559745	0.794668	0.00211227
A5B0X9	34.65	11	11	107	430	47.3039	7.10791	0.907624	0.983312	0.936398	0.942445	1.20511	1.02336	1.28017	1.16955	0.866269	0.945039	0.896253	0.90252	1.03706	1.07502	0.961261	1.02445	0.80582	0.0458559	0.880984	0.0397018	0.875934	0.156284	0.957637	0.27808
A5B0Z6	36.17	6	6	9	235	25.8075	8.67529	0.821334	0.981409	1.07269	0.958479	1.20265	1.085	0.968816	1.08549	1.32619	1.06118	1.07629	1.15455	0.810906	0.896649	0.899541	0.869032	0.882991	0.27194	1.32855	0.0345995	0.800589	0.0421763	1.20457	0.15787
A5B1B5	8.68	3	3	7	484	52.6854	9.17334	0.882362	1.01288	0.871453	0.922233	1.21267	0.902668	1.15876	1.09136	0.751486	0.867301	0.934664	0.85115	1.20948	1.20419	1.14897	1.18755	0.845028	0.18538	0.71673	0.00409378	1.08813	0.380003	0.922923	0.368436
A5B1B8	26.09	12	12	39	575	61.0182	6.354	1.03061	1.11995	0.925372	1.02531	0.984447	0.954999	0.987521	0.975656	1.18687	1.20607	1.08677	1.1599	0.833985	0.684796	0.922152	0.813644	1.05089	0.434168	1.42556	0.0116051	0.833946	0.0817538	1.13127	0.116156
A5B1D3	45.56	17	17	551	259	27.7771	8.22119	0.841974	1.02557	0.901886	0.923143	1.20674	1.05191	1.23304	1.1639	1.07562	0.97835	0.806205	0.953392	0.959211	0.96504	1.14681	1.02369	0.793149	0.036976	0.931332	0.520792	0.879535	0.16874	1.03277	0.767353
A5B1E9	44.81	19	19	93	462	51.6115	5.73193	1.18116	1.12825	1.07881	1.12941	0.994499	0.789278	0.916193	0.89999	0.892442	1.03849	1.03745	0.989458	0.916269	1.01705	0.968562	0.967295	1.25491	0.0263018	1.02291	0.71518	1.07478	0.368733	0.876085	0.0694057
A5B2N0	15.63	1	3	7	160	18.2215	7.41553	1.15136	1.45606	1.59062	1.39935	0.930334	0.99369	0.865484	0.929836	1.28537	0.80109	0.841927	0.976129	0.718739	0.692809	0.664708	0.692085	1.50494	0.0254641	1.41042	0.14246	0.744309	0.00407955	0.69756	0.104605
A5B427	45.39	9	9	201	271	29.8501	5.35107	1.02927	0.892614	0.86747	0.929786	1.1046	1.18501	1.10539	1.13167	0.831887	0.849233	1.01999	0.90037	1.02058	1.07144	1.00181	1.03127	0.821608	0.0238526	0.873067	0.108358	0.911287	0.0412206	0.968363	0.7262
A5B4Z5	1.38	2	2	7	1156	128.552	8.39697	0.712873	0.905417	0.767938	0.795409	0.758165	0.669206	0.913323	0.780231	1.74597	1.63285	1.22759	1.53547	1.01214	1.03906	1.03106	1.02742	1.01945	0.876251	1.49449	0.0321466	1.31681	0.0261987	1.93041	0.0115158
A5B5A2	44.12	3	3	26	102	11.0565	5.45264	1.11198	0.954623	1.12198	1.06286	1.03534	0.934178	0.959811	0.976444	0.813399	0.853679	0.873561	0.84688	1.03629	1.26592	1.05946	1.12056	1.0885	0.236589	0.755767	0.021889	1.14759	0.14239	0.796793	0.0192963
A5B605	30.19	2	6	59	159	17.4026	5.98584	1.0446	0.929524	1.01695	0.997025	0.739711	0.93017	1.01553	0.895136	0.964431	1.00072	0.937682	0.967612	1.24186	1.18706	1.13173	1.18688	1.11383	0.314204	0.815254	0.00392974	1.32593	0.0289951	0.970499	0.494755
A5B663	1.4	1	1	2	1000	106.982	5.32568	0.9286		0.872788	0.900694	1.1262		1.1697	1.14795	1.23378		0.803774	1.01878	0.846981		1.34769	1.09734	0.784611	0.0198683	0.928409	0.834006	0.95591	0.859006	1.1311	0.640608
A5B6U4	7.95	2	2	3	365	40.907	5.70654	0.944627	0.844925	0.9075	0.899017	1.12699	1.12485	1.0916	1.11448	0.948562	0.937137	0.970198	0.951966	1.03773	1.13478	1.11643	1.09631	0.80667	0.00232473	0.868334	0.00994841	0.983699	0.599419	1.0589	0.159303
A5B765	6.85	1	1	3	321	35.3129	6.22705	0.972684	0.88712	1.03808	0.965962	1.31062	1.1497	1.33459	1.26497	0.894365	1.05313	0.762586	0.903359	0.89672	0.986806	1.01657	0.966698	0.763623	0.0146735	0.934479	0.526423	0.764205	0.0120086	0.935192	0.544644
A5B7F8	3.81	2	2	11	473	51.2665	5.24951	1.28698	0.896588	1.20515	1.12957	0.845391	1.16713	1.14991	1.05414	0.755428	0.824385	0.816466	0.798759	1.02488	1.02858	0.890751	0.981403	1.07156	0.658509	0.813895	0.0221402	0.930998	0.557824	0.707135	0.0520368
A5B7N6	27.52	7	7	38	407	43.7392	5.65576	0.904638	0.757062	0.795263	0.818988	0.959675	1.15565	1.18112	1.09882	1.04124	0.926986	0.918779	0.962336	1.16168	1.15573	1.10282	1.14008	0.745337	0.0277577	0.844097	0.0152896	1.03755	0.599288	1.17503	0.0730074
A5B834	23.55	15	16	57	654	73.0827	6.72705	0.988712	0.990027	0.988413	0.989051	0.990655	1.0166	0.891412	0.966223	1.1415	1.15978	1.10805	1.13644	0.954417	0.860344	0.936806	0.917189	1.02363	0.581854	1.23905	0.0025468	0.949251	0.363346	1.14902	0.000625342
A5B885	39.77	2	5	68	176	18.8157	5.38916	1.01354	0.768593	0.937647	0.906592	0.840433	0.978025	0.903945	0.907467	0.711143	0.870322	1.07396	0.885141	1.31739	1.40294	1.11176	1.27736	0.999036	0.992053	0.692943	0.0448133	1.40762	0.0177061	0.976339	0.87459
A5B8A0	3.13	1	1	5	352	38.7511	5.68115	0.939227	0.88961	1.09365	0.974162	1.40175	1.13527	1.31484	1.28395	0.717778	0.937543	0.819785	0.825035	0.98791	1.06762	0.871573	0.975702	0.75872	0.035914	0.845581	0.152	0.75992	0.0335342	0.846918	0.166707
A5B8B8	0.5	1	1	2	1399	158.393	7.31299	0.99409	1.02036		1.00722	0.996108	0.925926		0.961017	0.845531	0.890345		0.867938	1.16437	1.16879		1.16658	1.04808	0.342762	0.744002	0.00563638	1.2139	0.0280319	0.861712	0.0330576
A5B8E3	12.09	5	6	26	637	73.3749	8.07471	0.883787	0.854013	0.872946	0.870249	1.03945	1.12896	1.0892	1.08587	0.987319	1.06334	1.02137	1.02401	1.07415	1.04225	1.07501	1.0638	0.801429	0.00139308	0.962593	0.179454	0.979677	0.47541	1.17669	0.00288464
A5B8E9	14.49	2	2	4	138	14.951	6.7417	1.06352	0.969565	0.986413	1.0065	0.805439	0.801253	0.863066	0.823253	1.19838	1.10599	1.16485	1.1564	0.979693	1.1983	0.944035	1.04068	1.22259	0.00644555	1.1112	0.240095	1.2641	0.0567891	1.14894	0.0192962
A5B8V0	11.64	2	2	5	275	29.7859	6.97607	0.857645	1.20772	0.997822	1.02106	0.595568	0.742027	0.754433	0.697343	1.93163	1.2802	1.19005	1.46729	0.793522	0.880344	0.991582	0.888483	1.46422	0.0466473	1.65146	0.0738587	1.2741	0.067413	1.43702	0.154792
A5B9P5	33.89	6	7	47	239	26.0794	5.36377	1.29266	1.29397	1.0628	1.21648	0.964849	0.826985	0.89162	0.894485	0.981604	1.05857	1.02493	1.0217	0.758746	0.832571	0.992412	0.861243	1.35998	0.0204652	1.18631	0.0912039	0.962837	0.697792	0.839883	0.0716188
A5BAW6	23.83	1	5	51	214	23.5591	10.5063	0.886164	1.03173	1.00462	0.974169	1.63377	1.27566	1.50158	1.47034	0.704159	0.909295	0.810543	0.807999	0.870489	0.797752	0.794972	0.821071	0.662548	0.0120279	0.984079	0.848557	0.558423	0.0037816	0.829424	0.0886752
A5BBE2	37.4	8	10	63	369	40.8426	6.68311	0.855542	0.933995	0.974427	0.921321	1.24614	1.11346	1.21201	1.19054	0.916308	0.844126	0.7859	0.848778	0.991853	1.0262	1.05334	1.0238	0.77387	0.00704354	0.829048	0.01373	0.859946	0.0186725	0.921261	0.230877
A5BBE3	41.14	8	10	43	367	40.5127	6.0874	1.00326	0.652199	0.809751	0.821736	1.11228	1.57266	1.77506	1.48666	0.759524	0.7532	0.711973	0.741565	1.11977	0.926279	0.842171	0.962739	0.552739	0.039505	0.770267	0.0570986	0.647584	0.0693866	0.902437	0.478266
A5BBG2	7.37	3	3	9	312	34.6509	9.45166	1.08264		1.07438	1.07851	1.13606		0.92934	1.0327	1.01191		0.999385	1.00565	0.83247		0.816517	0.824494	1.04436	0.701176	1.21971	0.00311863	0.798385	0.182365	0.93244	0.0104247
A5BBL8	34.33	7	7	27	268	30.9508	8.14795	0.9844	1.07842	1.08555	1.04946	1.2716	0.966673	1.16102	1.1331	0.829	0.820562	0.843852	0.831138	0.981938	1.1513	1.05965	1.0643	0.926184	0.427893	0.780927	0.00918452	0.939281	0.535752	0.79197	0.00279829
A5BCC8	38.4	15	19	89	539	61.4107	4.90674	1.08587	1.07027	1.00215	1.05277	1.08526	1.26383	1.05249	1.13386	0.973628	0.980583	1.07421	1.00947	0.84061	0.739475	0.87544	0.818508	0.928479	0.314259	1.23331	0.0214788	0.721878	0.0151041	0.958879	0.354565
A5BCR8	16.89	2	3	15	225	25.9504	5.19873	1.05905	1.15004	1.01766	1.07558	0.992782	0.719524	0.859099	0.857135	1.21713	1.31404	1.13297	1.22138	0.735538	0.900164	0.958653	0.864785	1.25486	0.0681358	1.41235	0.0136613	1.00893	0.944557	1.13555	0.0893731
A5BCW1	15.05	2	2	22	186	20.1768	10.2573	0.825932	0.86048	0.9486	0.878337	0.871905	0.924867	1.01022	0.935663	1.0668	1.02386	0.939164	1.00994	1.28518	1.18628	1.25929	1.24358	0.938732	0.351256	0.812122	0.00810145	1.32909	0.00352864	1.14983	0.0657522
A5BDX5	20.57	10	12	448	734	82.3326	7.23975	0.769289	0.970352	0.865473	0.868371	1.28972	1.16863	1.31915	1.25917	1.26303	0.984059	0.78949	1.01219	0.856783	0.870728	1.13996	0.955823	0.689638	0.00619865	1.05897	0.750486	0.75909	0.0422034	1.16562	0.389608
A5BE28	5.76	3	3	5	556	61.1157	8.52881	0.862437		0.885977	0.874207	1.16587		1.10483	1.13535	1.03831		0.908186	0.97325	1.03134		1.17433	1.10283	0.769989	0.0153289	0.882499	0.312056	0.971361	0.716372	1.11329	0.272868
A5BE41	13.33	10	10	16	833	94.5648	5.63037	1.18254	0.778097		0.980317	0.834724	1.38801		1.11137	0.844676	0.805241		0.824958	1.08821	1.01889		1.05355	0.882081	0.738952	0.783029	0.0291118	0.947974	0.85491	0.841522	0.524386
A5BE54	60.51	12	13	132	276	29.3582	8.68994	0.974375	0.881792	0.964851	0.940339	0.906462	0.823389	0.938482	0.889445	0.96815	0.974995	1.00439	0.982513	1.14001	1.29809	1.10281	1.1803	1.05722	0.322917	0.832425	0.0314204	1.32701	0.0135226	1.04485	0.250811
A5BE55	28.93	7	7	20	356	38.0625	8.01611	0.762476	0.801329	0.628934	0.730913	1.05457	0.900986	1.18494	1.04683	1.18192	0.951565	0.986824	1.0401	1.1359	1.32209	1.1899	1.21596	0.698214	0.0314311	0.855373	0.123914	1.16156	0.16261	1.42302	0.0251656
A5BEC5	24.87	1	8	34	398	43.9646	7.1958	0.889523	0.907255	0.94616	0.914312	1.15733	1.02869	1.10821	1.09808	1.01085	1.02678	0.919424	0.985683	1.0291	1.09965	1.12956	1.0861	0.832648	0.0110118	0.907542	0.0883992	0.989093	0.814774	1.07806	0.128971
A5BEC6	17.17	1	6	22	297	32.5158	8.52881	0.945872		0.955231	0.950552	1.33903		1.40095	1.36999	0.908601		0.87933	0.893966	0.89322		0.864944	0.879082	0.69384	0.00552701	1.01693	0.540621	0.641672	0.00477274	0.94047	0.0664691
A5BEH3	61.16	6	6	40	121	13.4528	9.5249	1.70916	1.28309	1.09991	1.36405	0.479697	0.556908	0.486391	0.507665	0.951289	1.50394	1.35871	1.27131	0.715771	0.779371	0.908335	0.801159	2.68691	0.00929895	1.58684	0.0547148	1.57812	0.00897461	0.932012	0.724072
A5BEJ2	18.59	8	8	32	554	62.0177	6.88818	0.833183	0.900688	0.875203	0.869691	1.1556	1.01496	1.13392	1.10149	1.07357	1.0251	0.901101	0.999922	1.02012	1.00193	1.14663	1.05623	0.789557	0.0084316	0.946694	0.457978	0.958904	0.512822	1.14974	0.0769856
A5BEZ5	12.31	4	4	10	268	30.3762	6.7124	0.992063	0.677882	0.823535	0.83116	1.12793	1.03642	1.14605	1.10347	0.811051	0.822137	0.968232	0.86714	1.04227	1.42328	1.14877	1.20477	0.753226	0.048323	0.719753	0.0531703	1.09181	0.440635	1.04329	0.746684
A5BF65	9.05	1	5	16	619	69.7537	8.646	1.00666	1.08252		1.04459	1.00164	0.96553		0.983585	1.16451	1.09124		1.12788	0.911642	0.925039		0.918341	1.06202	0.283614	1.22817	0.0301726	0.933666	0.0771735	1.07973	0.255024
A5BF83	2.85	1	1	3	351	37.0593	6.7417	1.08135	1.21629	1.20603	1.16789	0.69622	0.688431	0.552412	0.645688	1.76677	1.43496	1.23479	1.47884	0.634251	0.818249	0.876625	0.776375	1.80875	0.00120829	1.9048	0.0148899	1.2024	0.206129	1.26625	0.12575
A5BFQ1	21.37	7	7	26	468	51.3417	8.82178	0.975072	0.976545	0.962505	0.971374	0.949544	1.03157	1.31035	1.09715	0.949299	0.869071	0.788773	0.869048	1.00792	1.11894	1.10053	1.0758	0.885357	0.313885	0.807817	0.0230817	0.980534	0.861078	0.894658	0.0928553
A5BGJ0	24.69	10	10	52	320	35.6917	6.7417	1.27632	1.21945	1.33608	1.27728	1.31645	1.33251	1.26305	1.304	0.711861	0.810422	0.842684	0.788323	0.680756	0.588172	0.666541	0.645156	0.97951	0.537622	1.22191	0.0425369	0.494751	5.03205e-05	0.617187	0.000701793
A5BIT3	14.07	5	5	31	270	28.8016	7.6499	0.926938	1.34159	1.09588	1.12147	1.24082	0.943895	1.24673	1.14381	1.0825	0.913001	0.862256	0.952586	0.807037	0.676213	0.710413	0.731221	0.980465	0.893359	1.30273	0.0456836	0.639284	0.0184191	0.849409	0.286898
A5BJ01	5.26	2	2	3	418	46.6279	7.56201	1.13404		0.935184	1.03461	1.0894		0.918415	1.00391	1.1797		1.24764	1.21367	0.686341		0.78905	0.737696	1.03059	0.836649	1.64522	0.0163247	0.734824	0.116356	1.17307	0.230463
A5BJA2	28.99	3	3	10	169	18.4048	6.60986	1.39274	0.847416		1.12008	0.993992	1.4824		1.2382	0.763987	0.699776		0.731881	0.921526	1.00682		0.964172	0.904605	0.777538	0.759078	0.0489613	0.77869	0.384173	0.653419	0.292957
A5BJD9	67.97	13	13	263	153	17.2348	5.2876	0.990963	0.904649	0.900367	0.931993	1.23588	1.04255	1.11395	1.13079	1.00227	1.05132	1.06972	1.0411	0.824644	1.03691	0.892415	0.91799	0.824196	0.035482	1.13411	0.134467	0.811813	0.0650255	1.11707	0.0378683
A5BKY5	56.25	10	10	49	128	13.8036	10.4478	1.02754	0.854315	1.07486	0.985573	0.736899	0.885496	0.802432	0.808276	0.776056	0.939345	1.00578	0.907059	1.31511	1.32172	1.14394	1.26026	1.21935	0.0899842	0.71974	0.0169887	1.55919	0.00334735	0.920337	0.457905
A5BL83	4.33	1	1	2	231	26.0553	4.58936	0.88303	0.940479		0.911754	1.20347	1.17092		1.18719	0.940031	0.928599		0.934315	1.05083	0.992809		1.02182	0.767992	0.0140652	0.914362	0.097736	0.860704	0.0381645	1.02474	0.521669
A5BLA4	11.49	3	3	11	322	35.0717	9.72998	1.11225	1.3492	1.32259	1.26134	0.872065	0.885295	0.868195	0.875185	1.31351	1.18236	0.993487	1.16312	0.779909	0.648346	0.790898	0.739717	1.44123	0.00678928	1.57239	0.0149933	0.845212	0.0424166	0.922128	0.45674
A5BLL1	19.42	9	10	25	515	58.1962	9.05615	0.954066	0.826298	0.928639	0.903001	0.918899	0.755216	0.951737	0.875284	0.906007	1.09203	1.00677	1.0016	1.28474	1.34292	1.14404	1.25723	1.03167	0.720737	0.796671	0.0328547	1.43637	0.0107584	1.10919	0.211991
A5BM09	3.57	1	1	2	252	28.6238	8.86572	0.808759	1.20434		1.00655	0.961483	0.424616		0.693049	1.54311	1.70351		1.62331	0.888213	0.904322		0.896268	1.45235	0.446356	1.81118	0.012069	1.29322	0.528216	1.61274	0.101794
A5BN17	33.33	5	5	30	120	12.3893	8.11865	0.372901	0.601384	0.577613	0.517299	0.888626	1.0995	0.808562	0.932228	2.23638	1.16863	1.50061	1.63521	0.940614	1.17148	1.04141	1.05117	0.554906	0.0214079	1.55561	0.144378	1.12759	0.338539	3.16105	0.0259766
A5BNP0	61.74	2	10	112	149	16.934	4.27197	1.02438	0.775851	0.943252	0.914495	0.91529	0.884059	0.99594	0.931763	0.785458	0.826169	0.958093	0.856573	1.11045	1.48968	1.17289	1.25767	0.981467	0.840456	0.681078	0.0354266	1.34978	0.0557691	0.936663	0.554162
A5BNR6	14.2	3	5	20	345	38.0453	6.56592	0.996414		0.947862	0.972138	1.21399		1.16243	1.18821	0.941525		0.999457	0.970491	0.911832		0.808237	0.860034	0.818154	0.0258248	1.12843	0.203774	0.723807	0.0297061	0.998306	0.969201
A5BPA3	46.96	10	19	160	411	45.0711	7.60596	1.27563	1.2242	1.1546	1.21815	0.958794	0.967556	1.05716	0.994504	0.916871	0.922613	0.929823	0.923102	0.849481	0.769213	0.83089	0.816528	1.22488	0.00897766	1.13052	0.0122357	0.82104	0.010968	0.757793	0.00111649
A5BPH1	15.55	5	5	12	328	38.0702	7.79639	1.15286	1.10266	1.15212	1.13588	0.962928	0.927316	0.90855	0.932931	1.16157	1.21012	1.02972	1.1338	0.773559	0.853598	0.909501	0.845553	1.21754	0.000914365	1.3409	0.0124897	0.90634	0.10925	0.998167	0.972327
A5BPK4	23.53	5	5	14	255	27.9125	6.41748	1.29891	1.00695	0.930365	1.07874	0.734719	0.994794	0.659917	0.796477	1.06844	1.21302	1.50981	1.26376	0.744376	0.89876	0.703964	0.782367	1.3544	0.13561	1.6153	0.0280347	0.982284	0.910255	1.17151	0.341921
A5BPY3	19.3	10	12	77	601	66.949	6.84424	1.10254	0.965846	0.819924	0.962768	0.689462	0.681737	0.683995	0.685065	1.12256	1.4514	1.18062	1.25153	0.996168	1.10639	1.08157	1.06138	1.40537	0.0272271	1.17916	0.149286	1.54931	0.000356105	1.29993	0.0906633
A5BPY8	23.87	1	5	8	222	25.614	5.97314	0.961515	1.12486		1.04319	1.04423	1.03162		1.03793	1.19358	1.15682		1.1752	0.90626	0.773766		0.840013	1.00507	0.954633	1.39903	0.0395875	0.80932	0.0969053	1.12655	0.255513
A5BQI7	3.61	3	3	4	693	79.2357	6.62451	1.17172	0.88774	0.848468	0.969309	0.926713	0.880885	1.12782	0.978473	1.23796	1.29906	1.15905	1.23202	0.730342	1.0794	0.848952	0.886233	0.990635	0.945933	1.39018	0.0349177	0.905731	0.509396	1.27103	0.074607
A5BQP3	22.13	3	3	38	253	27.226	5.021	1.12777	0.96755	1.07346	1.05626	0.961868	1.18139	1.22095	1.1214	0.855368	0.956436	0.81019	0.873998	1.08253	1.04314	1.04353	1.0564	0.941908	0.523534	0.827337	0.0156216	0.942032	0.470443	0.827446	0.0462733
A5BR22	64.29	2	8	61	126	13.5343	7.15186	0.83848	0.478543	0.633514	0.650179	0.342418	0.293933	0.382909	0.339754	1.33694	1.06588	1.80836	1.40373	1.35848	2.19414	0.725248	1.42596	1.91368	0.0445038	0.984409	0.965097	4.19703	0.063381	2.15898	0.0351487
A5BR79	17.72	6	6	25	474	52.7117	6.27783	1.03923	1.34675	1.12767	1.17121	1.09137	0.982339	0.845569	0.973092	1.07235	0.969521	1.04811	1.02999	0.855723	0.701217	0.717851	0.758264	1.2036	0.162287	1.35836	0.00939728	0.779231	0.0676075	0.879425	0.217309
A5BRL4	42.57	23	23	128	505	57.6487	8.96826	1.01601	1.02748	1.12621	1.05656	1.28539	1.35181	1.32771	1.32164	0.885163	0.890499	0.849744	0.875135	0.856633	0.760138	0.764021	0.793597	0.799436	0.00269145	1.10274	0.0746878	0.600466	0.000140544	0.828285	0.00821214
A5BS35	40.71	7	7	57	226	25.3114	6.27783	1.34179	1.3106	1.25378	1.30206	1.00572	0.978097	1.00021	0.994676	0.897005	0.943546	0.902106	0.914219	0.701048	0.712961	0.933025	0.782345	1.30903	0.000345038	1.16856	0.161283	0.786532	0.0489165	0.702135	0.000198023
A5BSH9	11.11	6	6	35	567	59.4731	8.95361	0.844656	1.01434	0.902924	0.920639	1.25793	1.14807	1.0649	1.15697	1.10031	0.980424	0.972499	1.01775	0.903236	0.87115	1.10242	0.958936	0.795736	0.0342746	1.06133	0.519239	0.828837	0.0962264	1.10548	0.207847
A5BSP3	14.21	5	5	5	394	43.9817	9.34912	1.12882	0.871091		0.999956	0.948154	1.25701		1.10258	0.838398	0.884064		0.861231	1.0563	1.0148		1.03555	0.906923	0.660621	0.831664	0.029928	0.939207	0.708978	0.861269	0.400236
A5BSQ6	2.2	1	1	5	500	53.914	6.7417	0.895719	0.807852	0.734128	0.812566	0.671423	0.891842	0.808893	0.790719	1.46187	1.37687	1.4058	1.41485	1.08463	1.10259	0.923874	1.03703	1.02763	0.79696	1.36433	0.00367864	1.3115	0.0454128	1.74121	0.00034076
A5BSY1	7.97	2	2	6	276	33.1795	7.1958	1.12433	1.14505	1.07631	1.11523	1.03709	0.906208	0.831141	0.924815	0.89382	0.990315	1.07502	0.986385	0.940837	0.985508	1.01406	0.980136	1.2059	0.0400456	1.00638	0.917283	1.05982	0.435061	0.884467	0.0834796
A5BTB0	48.79	1	22	208	580	63.6995	7.79639	1.10746	0.900127	0.967795	0.991795	1.18707	1.45376	1.31696	1.31926	0.906604	0.973379	0.959486	0.94649	0.83716	0.733152	0.809387	0.793233	0.75178	0.0290328	1.19321	0.0145558	0.60127	0.00317912	0.95432	0.520197
A5BTC6	3.95	1	1	3	177	19.5082	8.67529	0.925474	0.953696	1.08656	0.988576	1.19001	0.868784	1.00263	1.02047	0.80668	0.746109	0.931348	0.828046	1.11209	1.39347	1.03874	1.18143	0.968741	0.777589	0.700883	0.0433084	1.15773	0.322455	0.837615	0.095118
A5BU58	3.08	1	1	2	227	25.5729	6.84424	1.11484	1.13681		1.12582	0.905403	0.879056		0.892229	0.916313	1.02499		0.970653	1.05084	0.997192		1.02402	1.26181	0.00534727	0.947889	0.471429	1.1477	0.0477666	0.862171	0.107458
A5BUT6	7.81	1	3	10	474	52.5027	6.39209	0.685017	0.746036	0.708844	0.713299	0.624639	0.785688	0.635326	0.681884	1.74287	1.60317	1.47061	1.60555	1.15396	1.11893	1.07631	1.1164	1.04607	0.598063	1.43815	0.00392127	1.63723	0.00155163	2.25088	0.000378371
A5BUX9	7.63	4	4	7	616	68.2062	9.18799	0.660018	0.711941	0.891581	0.754513	1.10987	1.23907	1.17521	1.17472	0.93651	0.904347	0.891699	0.910852	1.3348	1.17049	1.16569	1.22366	0.642294	0.00613401	0.744367	0.00542699	1.04167	0.505212	1.20721	0.0937652
A5BV61	19.75	2	2	3	162	18.5002	5.60498	0.705722		0.44089	0.573306	0.950759		0.916121	0.93344	1.46042		1.4146	1.43751	1.07312		1.20412	1.13862	0.614187	0.114389	1.2625	0.049902	1.21981	0.0939313	2.5074	0.023337
A5BVF4	72.12	13	27	893	312	33.2128	5.96045	0.772154	0.876706	0.847136	0.831999	1.13327	0.97068	1.17709	1.09368	1.17681	1.04742	0.798624	1.00762	1.05864	1.12379	1.36418	1.1822	0.760734	0.0202207	0.852326	0.294196	1.08094	0.474043	1.21108	0.202235
A5BVI0	45.83	3	10	100	288	31.6599	9.46631	1.12517	1.08107	1.13939	1.11521	0.834336	0.87731	0.969365	0.89367	1.0206	1.08662	0.970864	1.02603	1.0462	1.073	1.09708	1.07209	1.2479	0.00703202	0.957032	0.27669	1.19965	0.0136643	0.92003	0.0779582
A5BX94	8.42	2	2	14	202	22.3461	5.87158	0.916068		0.972745	0.944406	0.965231		0.931901	0.948566	1.23016		1.1227	1.17643	0.911433		0.925268	0.918351	0.995615	0.910888	1.28103	0.0413451	0.968146	0.235995	1.24568	0.0622109
A5BXN1	4.83	1	1	12	145	17.415	6.03662	1.01246	1.16678	1.07443	1.08456	0.890381	0.656089	0.914508	0.820326	1.01185	1.02471	0.997053	1.0112	1.08933	1.14882	1.10198	1.11337	1.32211	0.0480031	0.908233	0.00667117	1.35723	0.0255109	0.932364	0.182515
A5BXR2	24.25	16	16	79	664	74.2463	7.15186	1.02367	1.13505	1.00238	1.0537	1.01004	0.797481	0.891913	0.89981	1.1417	1.22266	1.01019	1.12485	0.899237	0.886257	0.992934	0.926142	1.17103	0.105997	1.21455	0.047792	1.02927	0.726146	1.06752	0.392705
A5BXS5	20.16	4	4	7	258	27.9609	9.49561	0.989075	1.02209		1.00558	0.98384	1.01642		1.00013	0.874564	0.870888		0.872726	1.11581	1.09273		1.10427	1.00545	0.835928	0.790318	0.00253877	1.10413	0.0348398	0.86788	0.015274
A5BYB6	3.66	1	1	4	246	26.721	11.0483	0.942951	1.1559		1.04943	0.985225	0.856255		0.92074	0.940322	0.829707		0.885015	1.15655	1.12636		1.14145	1.13976	0.409862	0.775339	0.0465188	1.23971	0.0794522	0.843332	0.304134
A5BYC0	53.66	9	9	79	205	22.4764	6.29053	1.07255	1.14804	1.0728	1.0978	0.990774	0.817245	0.897213	0.901744	0.937754	0.942949	1.06082	0.980507	0.956694	1.04928	1.04649	1.01749	1.21741	0.0249951	0.963654	0.503718	1.12836	0.119664	0.89316	0.0685786
A5BYQ5	57.35	3	3	8	68	7.79998	10.1401	0.955915	1.06996	1.18075	1.06888	1.09324	0.765357	0.869769	0.909456	0.998135	0.89408	0.854252	0.915489	1.02654	1.22991	1.16733	1.14126	1.17529	0.242913	0.802173	0.0377888	1.25488	0.111518	0.856497	0.119953
A5BZB0	4.64	1	8	24	1658	182.721	7.29834	0.849306	0.846367	1.05022	0.915299	1.11282	1.32429	1.23398	1.2237	0.784785	0.973566	0.852078	0.870143	1.27631	0.916098	0.964453	1.05229	0.747979	0.0276814	0.826906	0.220824	0.859926	0.252905	0.950665	0.631879
A5BZS1	20.86	1	10	31	532	59.3371	7.98682	1.16049	1.29258		1.22654	0.83905	0.704604		0.771827	1.25889	1.17785		1.21837	0.802188	0.89392		0.848054	1.58913	0.0403711	1.43666	0.0262423	1.09876	0.447798	0.993341	0.925677
A5BZU8	44.22	4	4	16	147	15.3804	3.9165	0.887814	0.766455	0.911355	0.855208	1.28686	1.26616	1.17581	1.24294	0.9646	1.072	1.10616	1.04759	0.782159	0.910105	0.77047	0.820911	0.688052	0.00234124	1.27613	0.0214303	0.660459	0.00168714	1.22495	0.0359841
A5BZY3	20	11	11	19	545	59.8163	8.39697	0.860951	0.901386		0.881168	1.23896	1.16998		1.20447	0.823861	0.887437		0.855649	1.09237	0.987593		1.03998	0.731581	0.0149492	0.822755	0.0950203	0.863433	0.119817	0.971039	0.568012
A5C011	5.21	1	2	5	307	34.8804	5.71924	0.920878	1.25424	1.096	1.09037	1.14906	0.778082	0.728123	0.885088	1.21844	1.29026	1.2443	1.251	0.843773	0.788482	0.816342	0.816199	1.23194	0.278879	1.53272	7.93241e-05	0.922167	0.633611	1.14732	0.178403
A5C0I8	31.58	9	12	102	380	41.0958	6.39209	1.10316	1.41844	1.08157	1.20106	0.88521	0.838354	0.874615	0.86606	1.36724	1.17042	1.24712	1.26159	0.740482	0.664907	0.652457	0.685949	1.38681	0.037981	1.8392	0.000822525	0.792034	0.00433942	1.0504	0.648424
A5C1C4	42.03	3	6	163	138	14.561	10.5796	1.07719	0.785091	0.944954	0.935745	1.0379	1.13116	1.08244	1.08384	0.960631	0.868043	0.903419	0.910698	1.05496	1.20928	1.13315	1.13246	0.863363	0.170087	0.804176	0.0130739	1.04486	0.403164	0.973233	0.79155
A5C2N1	12.84	2	2	10	109	11.1828	9.62744	0.617517		0.757227	0.687372	1.13934		1.32822	1.23378	1.74236		1.15095	1.44665	0.753273		0.761354	0.757313	0.557126	0.0432418	1.91024	0.145047	0.613814	0.0371782	2.10461	0.129702
A5C4K0	19.86	7	7	19	423	47.832	7.95752	1.03694	1.09617	0.997695	1.0436	1.03744	0.87723	0.939275	0.951315	1.08698	1.13098	1.14038	1.11945	0.883671	0.934227	0.946367	0.921422	1.09701	0.166979	1.21491	0.00143548	0.968577	0.585262	1.07268	0.0831883
A5C5G9	12.38	4	5	11	420	48.3452	6.37939	0.845952	0.746607	0.977677	0.856745	1.0493	1.27704	1.19388	1.17341	0.997019	0.78748	0.972266	0.918922	1.18373	1.19527	0.909103	1.09604	0.730134	0.0284199	0.838405	0.196903	0.934061	0.537189	1.07257	0.544757
A5C5U0	17.24	2	3	4	290	31.1586	4.729		0.866872	0.845531	0.856201		1.10505	1.05314	1.07909		1.05661	0.971524	1.01407		1.04943	1.23436	1.1419	0.793445	0.0154873	0.888057	0.335997	1.0582	0.580313	1.18438	0.0692695
A5C6H7	38.84	31	33	306	811	92.424	6.11279	1.3007	1.45924	1.16657	1.30883	0.740911	0.729303	0.755369	0.741861	1.24984	1.2312	1.1323	1.20445	0.699383	0.716854	0.838971	0.751736	1.76426	0.00261597	1.60222	0.00136811	1.01331	0.835444	0.920244	0.32043
A5C6M7	29.26	4	4	23	229	24.6624	8.33838	0.740955	0.933417	1.06638	0.913585	1.47241	1.3709	1.38543	1.40958	1.00256	0.901257	0.801927	0.901916	0.981157	0.889918	0.795634	0.888903	0.648125	0.00760883	1.01464	0.876977	0.630615	0.00111612	0.987227	0.9212
A5C824	5.76	1	1	2	295	32.435	9.20264	0.839934	0.783448		0.811691	1.18034	1.1527		1.16652	1.02247	1.22306		1.12277	1.05744	0.981124		1.01928	0.695825	0.00776134	1.10153	0.436609	0.873782	0.0682831	1.38324	0.096266
A5C8N2	3.61	1	1	2	166	18.8564	6.20166	0.769736		0.732853	0.751294	0.696238		0.711366	0.703802	1.66698		1.45643	1.56171	1.05675		0.971554	1.01415	1.06748	0.140065	1.53991	0.0404261	1.44096	0.0188849	2.07869	0.0169511
A5C8S8	2.44	1	1	2	450	52.2501	7.07861	0.917114		0.81217	0.864642	1.33839		1.37075	1.35457	0.95422		1.0305	0.992359	0.892489		0.842017	0.867253	0.638316	0.0123298	1.14426	0.111682	0.640244	0.0037631	1.14771	0.187805
A5C9J2	11.7	3	3	24	171	18.0524	8.39697	0.901216	0.945543	0.95614	0.9343	1.39415	1.22057	1.16438	1.2597	1.00714	0.865724	0.897711	0.923525	0.784117	0.979172	1.04515	0.936146	0.741684	0.0102434	0.986518	0.894436	0.743149	0.0363675	0.988467	0.826303
A5C9R1	8.06	2	2	6	248	27.3714	8.83643	1.10612	1.05785	1.04837	1.07078	0.947208	1.13682	1.02231	1.03544	1.08774	0.959457	1.09409	1.0471	0.900784	0.791579	0.784066	0.825477	1.03413	0.574985	1.26847	0.0185975	0.79722	0.034732	0.97788	0.643272
A5CA72	6.01	2	2	3	366	41.9579	4.67822	1.07157	1.12014	1.15334	1.11502	0.876936	0.830455	0.820181	0.842524	0.991816	0.974532	0.929768	0.965372	1.06707	1.09621	1.15078	1.10468	1.32343	0.000760675	0.873889	0.0105372	1.31116	0.00095845	0.865789	0.00763525
A5CAK4	9.58	4	4	27	313	34.396	4.44971	1.03695	0.734505	0.942186	0.904546	0.844136	1.04945	0.849421	0.914334	1.14886	1.37865	1.1984	1.24197	0.919153	1.00997	0.816709	0.915277	0.989295	0.934554	1.35693	0.0216848	1.00103	0.991933	1.37303	0.0408843
A5CB21	4.48	1	1	2	201	22.2524	8.74854		0.977691	1.07011	1.0239		0.978115	0.938924	0.958519		0.959667	0.905303	0.932485		1.11769	1.17191	1.1448	1.06821	0.322511	0.814537	0.0311755	1.19434	0.0307671	0.910718	0.23028
A5CBB3	4.7	2	2	4	362	39.8386	6.15088	1.00297	1.17362	1.17967	1.11876	0.921211	0.98093	0.982775	0.961639	1.15074	1.16425	1.12957	1.14819	0.99129	0.733812	0.615299	0.780133	1.16338	0.0625592	1.47179	0.0298575	0.811254	0.182911	1.02631	0.642893
A5CBT4	12.23	2	2	6	327	36.6648	9.979	0.758936	0.573384		0.66616	0.90817	0.760061		0.834115	0.84285	0.903386		0.873118	1.45947	1.79956		1.62951	0.798643	0.292731	0.535815	0.0483859	1.95358	0.0503038	1.31067	0.168023
A5CBV9	2.98	1	1	2	403	46.2893	6.48096	0.877957		0.867412	0.872684	1.07017		1.08959	1.07988	1.18402		1.12329	1.15366	0.985837		0.923353	0.954595	0.808131	0.00283265	1.20853	0.0447174	0.883983	0.0619272	1.32196	0.011821
A5JPK5	61.17	4	23	491	376	42.535	6.40479	0.864939	1.12833	0.986514	0.99326	0.902368	1.08471	0.922642	0.969907	1.46907	1.10552	1.14367	1.23942	0.860716	0.753157	0.636013	0.749962	1.02408	0.818859	1.65264	0.0208676	0.773231	0.0644538	1.24783	0.149472
A7NW78	18.46	3	3	8	195	20.6402	9.75928	0.9916	0.759898	0.844655	0.865384	1.27662	1.51219	1.89625	1.56169	0.988784	0.788705	0.587407	0.788299	0.888238	0.948459	0.947648	0.928115	0.554134	0.0225424	0.849355	0.300127	0.594303	0.0251815	0.910923	0.596421
A7NY33	41.74	9	10	66	321	34.039	8.26514	1.04022	0.996614	0.868959	0.968598	0.772837	0.703157	0.809113	0.761702	1.24871	1.26938	1.01198	1.17669	0.984863	1.15842	1.30785	1.15038	1.27162	0.0261756	1.02287	0.843105	1.51028	0.0168001	1.21484	0.099128
A9UFY2	22.22	3	3	6	126	14.2381	4.67822	1.05988		0.868238	0.964059	0.860982		0.760247	0.810615	1.22125		1.24749	1.23437	0.908236		0.992393	0.950314	1.18929	0.292081	1.2989	0.023241	1.17234	0.16708	1.28039	0.107724
B6VJT4	14.29	3	3	4	168	19.6486	9.48096		1.14503	1.12986	1.13744		0.848634	0.857272	0.852953		1.05502	1.05743	1.05622		0.997376	0.989124	0.99325	1.33354	0.00094005	1.0634	0.00462467	1.16448	0.00180746	0.928594	0.00882338
B6VJT7	5.6	2	2	6	393	43.9189	7.98682	1.04847	1.03168	0.909898	0.996681	1.04956	1.0035	0.890703	0.981254	0.993258	1.12746	1.2396	1.12011	0.951717	0.897285	0.894155	0.914386	1.01572	0.822147	1.22498	0.0490915	0.931855	0.258065	1.12384	0.213563
B7SL50	71.07	2	13	170	159	17.422	6.80029	1.39226	1.60432	1.38039	1.45899	0.93035	0.573296	0.747165	0.75027	1.08271	1.16883	1.01857	1.09004	0.57901	0.672955	0.820304	0.690756	1.94462	0.00493674	1.57803	0.00844447	0.920676	0.658158	0.747116	0.0121368
B9VU85	27.07	5	13	119	532	58.6607	7.92822	1.03788	0.804011	0.881535	0.90781	1.14409	1.67615	1.37762	1.39928	0.935011	0.934151	0.877998	0.91572	0.960738	0.696171	0.99007	0.882326	0.648768	0.0434873	1.03785	0.743827	0.630556	0.0454653	1.00871	0.917029
C5DB67	54.74	1	25	219	559	61.038	5.89697	1.17771	1.189	1.02791	1.13154	0.811231	0.842893	0.956772	0.870299	1.06147	1.16662	0.982085	1.07006	0.949101	0.872726	1.08023	0.967353	1.30017	0.0185897	1.10617	0.272549	1.11152	0.265285	0.945666	0.45565
D7FBA7	54.82	2	15	174	197	23.0364	10.3159	0.933088	0.734104	1.01791	0.895035	0.734688	0.819916	0.778557	0.77772	0.877282	0.971729	1.06688	0.971964	1.44247	1.52458	1.13745	1.36816	1.15084	0.251693	0.710414	0.0379971	1.7592	0.00800023	1.08595	0.486057
D7SGU1	36.39	8	13	77	327	34.3359	9.21729	0.95582	1.0166	1.07355	1.01532	0.999296	1.19441	1.05332	1.08234	0.929853	0.827907	0.787482	0.848414	1.11924	1.10745	1.24302	1.15657	0.938078	0.376124	0.733561	0.00706189	1.06858	0.364066	0.835612	0.0371765
D7SH83	48.76	26	31	181	687	76.2821	6.26514	0.932362	1.07891	0.926961	0.979412	0.949135	0.912305	0.87186	0.9111	1.22108	1.19072	1.17408	1.19529	0.972597	0.9011	0.969184	0.947627	1.07498	0.278678	1.26136	0.000789419	1.04009	0.320679	1.22042	0.0139142
D7SHG8	3	2	2	2	601	65.4028	6.30322		0.977513	0.910232	0.943872		1.06942	0.900935	0.985178		1.11732	1.17677	1.14705		0.923215	0.984551	0.953883	0.958073	0.693514	1.2025	0.0455687	0.968234	0.76036	1.21525	0.0455101
D7SHI6	2.64	1	1	5	455	50.1757	5.13525	1.23149		1.14411	1.1878	0.877723		0.964609	0.921166	0.702919		1.0107	0.856808	1.11386		0.869549	0.991707	1.28945	0.0494669	0.863973	0.563264	1.07658	0.64094	0.721342	0.17442
D7SHR6	13.13	3	3	5	259	29.1186	5.30029	0.765898	0.870644	0.63033	0.755624	0.913061	0.90221	0.626082	0.813784	1.62024	1.50688	1.67405	1.60039	0.919015	0.923166	0.822656	0.888279	0.928532	0.644828	1.80168	0.000273954	1.09154	0.495575	2.11797	0.000581984
D7SI01	9.42	3	6	19	637	72.1386	8.23584	1.24181	1.3463	1.01266	1.20026	1.00074	0.832074	1.01293	0.948581	0.947449	1.13176	1.01462	1.03127	0.751399	0.743978	0.899693	0.798357	1.26532	0.0928836	1.29175	0.0345576	0.841633	0.12395	0.859211	0.206788
D7SIN9	12.97	3	3	8	316	34.3597	6.52197	0.980168	1.21469	1.25079	1.14855	1.10795	0.956972	0.652947	0.905956	1.11338	1.11915	1.1317	1.12141	0.892407	0.77418	0.910011	0.858866	1.26778	0.200462	1.30569	0.00363798	0.948022	0.754233	0.976372	0.765511
D7SIZ7	70.12	14	15	238	251	26.3053	9.37842	1.0283	1.01549	1.09406	1.04595	1.11328	1.02361	1.10366	1.08018	0.810609	0.885165	0.898995	0.864923	1.0241	1.07889	1.02555	1.04285	0.968309	0.412019	0.829384	0.00562426	0.965437	0.329501	0.826924	0.00784637
D7SIZ8	11.81	8	8	32	830	93.6792	6.68311	0.928525	0.813944	0.969964	0.904144	1.168	1.21671	1.04833	1.14435	0.837512	0.885735	1.00996	0.911069	1.06376	1.10638	1.00895	1.0597	0.790096	0.0246421	0.859745	0.0642274	0.926026	0.21446	1.00766	0.925318
D7SJ02	12.5	1	1	7	88	10.2926	9.81787	1.13039	1.01232	1.07221	1.07164	0.884664	0.951678	0.833675	0.890005	1.03491	0.998519	0.902068	0.978497	0.942454	1.07841	1.15495	1.0586	1.20408	0.0197159	0.924328	0.33818	1.18944	0.07619	0.913083	0.14936
D7SJ95	16.67	3	3	3	258	27.24	7.34229		0.839806	0.845645	0.842725		0.991066	1.06449	1.02778		1.30107	0.953555	1.12731		1.0235	1.25165	1.13758	0.81995	0.0373955	0.99098	0.965114	1.10683	0.456256	1.3377	0.243158
D7SJL5	3.57	1	1	3	252	29.7069	9.33447	1.11036	1.1199		1.11513	0.707168	0.768196		0.737682	1.18131	1.02094		1.10112	0.997653	1.12521		1.06143	1.51166	0.00662904	1.0374	0.73578	1.43887	0.04453	0.987444	0.877665
D7SJS8	20.64	1	7	28	344	39.0569	5.40186	1.08843		1.10317	1.0958	1.08348		0.783299	0.933392	1.06148		1.15378	1.10763	0.829053		0.893845	0.861449	1.174	0.392804	1.28577	0.0486625	0.922923	0.685505	1.0108	0.823815
D7SK19	3.49	1	1	2	315	34.7543	7.59131	1.06728	0.976079		1.02168	1.05373	1.06355		1.05864	0.812063	0.899438		0.85575	1.06004	1.07767		1.06885	0.965083	0.504838	0.800625	0.0410635	1.00965	0.418025	0.837594	0.119442
D7SKL7	49.68	1	11	144	155	17.4328	10.2573	0.835605	0.849008	1.07872	0.921112	0.753978	0.907943	0.786013	0.815978	0.977506	0.951831	1.00856	0.9793	1.38526	1.3314	1.12157	1.27941	1.12884	0.315919	0.76543	0.0216606	1.56795	0.00761294	1.06317	0.510218
D7SKR5	71.2	14	19	401	250	27.5401	6.04932	1.03004	1.151	1.07846	1.0865	1.04081	0.901527	0.883296	0.941876	1.05634	1.10006	1.13099	1.0958	0.922975	0.873978	0.808244	0.868399	1.15355	0.0764548	1.26186	0.00458603	0.921989	0.286706	1.00856	0.832848
D7SKY1	45.41	30	30	212	740	82.2931	6.31592	0.999357	1.06742	0.994768	1.02051	1.27522	1.15228	1.29626	1.24125	0.915441	0.918583	0.835948	0.889991	0.862881	0.889957	0.979571	0.910803	0.822163	0.0120986	0.977149	0.663887	0.733776	0.00442764	0.872101	0.021879
D7SL25	35.71	7	11	90	322	35.1833	6.1001	1.08145	1.11545	1.00051	1.06581	1.05644	1.0798	1.02889	1.05504	1.11792	1.0763	1.07549	1.0899	0.811184	0.79184	0.873965	0.825663	1.0102	0.786275	1.32003	0.000750043	0.782588	0.00135117	1.02261	0.548971
D7SLX0	9.71	3	3	9	340	37.401	5.17334	1.13932	1.01548	1.00472	1.05317	0.762692	0.818188	0.834058	0.804979	1.05247	1.23694	1.14639	1.14527	1.04797	1.00741	0.933646	0.996341	1.30832	0.0067987	1.14947	0.0769971	1.23772	0.00863329	1.08744	0.250361
D7SM46	60.34	2	11	92	179	19.9481	5.43994	1.02777	0.971445		0.999608	0.787161	0.795084		0.791123	1.03349	1.05444		1.04397	1.15858	1.25788		1.20823	1.26353	0.0181049	0.864045	0.0836256	1.52724	0.0139609	1.04438	0.277869
D7SME1	19.05	6	6	53	273	29.4788	6.84424	1.17822	1.13516	1.18836	1.16725	0.918291	0.867748	1.02612	0.937386	0.942877	1.02892	0.900828	0.95754	0.893974	0.872226	0.946422	0.904207	1.24522	0.00968608	1.05898	0.288916	0.964605	0.555492	0.820341	0.00695426
D7SMT9	12.32	1	1	9	138	14.4126	9.23193	1.0034	0.817365	0.921063	0.913941	1.15425	1.22379	1.11304	1.16369	0.826607	0.870379	0.88461	0.860532	1.03921	1.13353	1.21406	1.12893	0.78538	0.0164246	0.762252	0.00738006	0.970129	0.593297	0.941562	0.398637
D7SN00	3.28	2	2	4	609	66.8326	7.13721	1.09533	1.16929	1.05067	1.1051	0.87355	1.17059	0.908104	0.98408	1.12682	1.08765	1.26304	1.15917	0.886478	0.638351	0.650711	0.72518	1.12298	0.292665	1.59846	0.0109048	0.736912	0.104568	1.04893	0.441902
D7SNS5	33.4	13	13	56	473	52.3059	6.02393	0.90288	1.09274	0.843249	0.946289	0.879829	0.731234	0.824973	0.812012	1.49439	1.39739	1.1967	1.36283	0.895739	0.869789	1.02012	0.928548	1.16536	0.196917	1.4677	0.011885	1.14352	0.140453	1.44018	0.0226326
D7SP29	6.71	1	2	9	283	31.8188	9.72998	1.00987	1.18719	1.06324	1.08677	0.849784	0.783122	0.896323	0.843076	1.18244	0.929381	0.950371	1.02073	1.01839	1.09994	1.15412	1.09082	1.28905	0.0170503	0.93575	0.480411	1.29385	0.00848615	0.939238	0.531816
D7SPL7	29.13	5	5	28	127	14.5236	9.68604	0.94551	0.646098	1.02577	0.872459	0.821541	1.14737	0.922395	0.96377	0.972894	0.821628	0.994906	0.929809	1.26715	1.384	1.13604	1.26239	0.905257	0.576562	0.736544	0.0209006	1.30985	0.0676179	1.06573	0.676668
D7SPM1	21.51	8	8	15	451	50.6749	5.68115	0.918867	0.902686	1.06638	0.962644	1.20833	1.14333	1.27694	1.20953	0.921067	0.964926	0.736523	0.874172	1.02856	1.05908	1.08391	1.05718	0.795881	0.0189483	0.826887	0.0633458	0.874043	0.0218127	0.908094	0.367834
D7SPU4	20.22	10	10	27	638	70.7688	7.00537	0.856648	0.891353	0.896515	0.881505	1.23286	1.13767	1.35054	1.24036	0.773953	1.01953	0.859786	0.884425	1.08011	1.1299	0.910317	1.04011	0.710686	0.00464631	0.850318	0.187192	0.838557	0.0916044	1.00331	0.970031
D7SQC6	25.49	21	22	63	961	107.93	6.44287	1.13736	1.08546	1.00544	1.07608	0.947486	1.08149	1.02961	1.01953	1.07571	1.11553	1.01632	1.06918	0.869475	0.814578	0.902447	0.862167	1.05547	0.359707	1.24011	0.00581752	0.845653	0.0280067	0.993587	0.892621
D7SQJ9	25.87	7	7	54	286	32.4082	8.29443	1.03492	0.930869	1.08782	1.01787	0.995061	1.02622	1.05282	1.0247	0.805063	0.820591	0.921591	0.849082	1.09874	1.19796	0.989422	1.09537	0.993334	0.895935	0.775152	0.0249719	1.06897	0.321309	0.834175	0.0454911
D7SSK8	13.83	3	4	7	253	27.9525	7.60596	0.90537	0.998652	1.05996	0.987993	1.04308	1.06306	0.874729	0.993622	1.17729	1.11971	1.13241	1.14314	0.967551	0.889856	0.877995	0.911801	0.994334	0.943581	1.25371	0.00219841	0.917653	0.282836	1.15703	0.0323536
D7SSS0	13.73	1	2	5	204	22.9796	4.57666	0.947114	0.86115	0.850651	0.886305	0.921327	1.12086	1.07087	1.03768	1.00303	0.970656	0.937856	0.970515	1.16223	1.08618	1.26673	1.17171	0.854118	0.0876486	0.828288	0.0224014	1.12916	0.167403	1.09501	0.0787941
D7SSS4	8.41	1	2	12	226	25.778	10.0962	1.04993	1.10799	1.14146	1.09979	0.992628	0.799125	0.913619	0.901791	0.919517	0.951901	0.954316	0.941911	1.05328	1.15488	1.02451	1.07756	1.21957	0.0334466	0.874117	0.0299316	1.19491	0.0627266	0.856443	0.00552541
D7ST12	8.33	1	3	16	360	38.8058	6.93213	1.04453	1.41467	1.30186	1.25368	0.967489	0.791239	0.627197	0.795309	1.21827	1.14984	1.20231	1.19014	0.857517	0.697281	0.721208	0.758669	1.57635	0.0356938	1.56872	0.00133156	0.95393	0.756223	0.949314	0.599114
D7ST48	16.52	2	2	8	115	13.2656	5.59229	0.994916	0.861335	1.09708	0.984443	1.04902	1.25188	1.06206	1.12099	0.852845	0.85688	0.904795	0.871506	1.10034	1.04831	1.00122	1.04996	0.878192	0.222537	0.830041	0.0057455	0.936635	0.376911	0.885279	0.183262
D7STB3	32.39	2	2	4	71	8.26925	9.31982	0.990138	0.880732	1.00527	0.958712	0.772416	0.970817	0.895291	0.879508	0.96121	0.838703	1.01828	0.939398	1.26581	1.28327	1.12189	1.22366	1.09005	0.320301	0.767697	0.0181346	1.3913	0.0111699	0.979854	0.784098
D7STX7	2.36	2	2	7	888	94.7564	6.68311	0.843489	0.781158	0.830843	0.818497	1.07358	1.15119	1.1259	1.11689	0.914981	0.929295	1.01664	0.953637	1.20847	1.13697	1.07021	1.13855	0.732835	0.000554488	0.837589	0.0222691	1.01939	0.662247	1.16511	0.0217797
D7SU26	15.67	3	3	9	268	29.7186	5.18604	1.13666	0.724216		0.930437	0.947339	1.34701		1.14718	0.713899	0.791054		0.752476	1.09103	1.092		1.09152	0.811067	0.529161	0.689386	0.0127028	0.951481	0.806766	0.808735	0.48563
D7SU33	25.21	5	6	13	238	26.5631	9.14404	1.02689	0.957915	0.899956	0.961586	1.23477	1.20942	1.38498	1.27639	0.7529	0.835101	0.885633	0.824545	0.936734	0.988559	0.924012	0.949769	0.753365	0.00881117	0.868154	0.0448459	0.744106	0.00496353	0.857484	0.0619385
D7SUD7	34.83	5	13	85	422	46.0378	8.89502	1.34186	1.36129	1.17845	1.29387	0.870384	0.670884	0.738528	0.759932	1.08086	1.29794	1.18753	1.18878	0.73507	0.769899	0.787093	0.764021	1.70261	0.00292626	1.55595	0.00275496	1.00538	0.949393	0.91878	0.285804
D7SUE2	1.46	1	1	2	478	52.1002	8.77783		1.00889	1.01382	1.01135		0.688044	0.715509	0.701777		1.24409	1.2879	1.26599		1.17175	0.868179	1.01997	1.44114	0.00202504	1.24121	0.249862	1.45341	0.172068	1.25178	0.00741319
D7SV46	19.66	4	4	31	178	19.2168	7.79639	0.781978	0.534274	0.698774	0.671675	0.513358	0.643751	0.930278	0.695796	0.696926	0.837726	1.13964	0.891431	1.88773	2.04282	1.18886	1.70647	0.965334	0.874269	0.522384	0.0498891	2.45254	0.025258	1.32718	0.215528
D7SV69	23.28	3	3	14	116	13.6169	7.06396	1.05092	0.94868	1.02881	1.00947	0.925034	0.904458	0.925684	0.918392	0.874234	0.910338	1.01486	0.933144	1.09393	1.2311	1.05809	1.12771	1.09917	0.0458642	0.82747	0.0449218	1.22792	0.0170165	0.924391	0.218733
D7SV89	34.81	4	5	17	181	20.3376	5.37646	0.920571	0.825579	0.924464	0.890205	1.09508	1.1402	1.29733	1.17753	0.944093	0.968595	0.893246	0.935311	0.99177	1.11961	0.96922	1.02687	0.75599	0.014305	0.910841	0.151991	0.872047	0.12249	1.05067	0.31413
D7SVF9	21.11	5	5	11	289	32.5564	7.12256	0.863667	0.930253	0.933299	0.909073	0.869937	0.938979	0.941387	0.916768	1.01955	0.904718	1.0356	0.986621	1.23217	1.20422	1.15708	1.19782	0.991607	0.825174	0.823678	0.0106192	1.30657	0.000935296	1.0853	0.17473
D7SVK7	15.41	3	3	4	305	33.22	5.99854	0.85835	0.833362		0.845856	1.18512	1.08506		1.13509	1.08903	1.16986		1.12945	1.01491	1.02841		1.02166	0.745187	0.0303467	1.1055	0.11921	0.900068	0.153682	1.33527	0.0215329
D7SWD3	8.8	4	4	9	557	61.8864	7.13721	0.947087	0.975504	0.889286	0.937292	0.883722	0.987141	0.969096	0.946653	1.37568	1.36477	1.17562	1.30535	0.917818	0.835501	1.04266	0.931992	0.990111	0.829581	1.40061	0.0135256	0.984512	0.840171	1.39269	0.00617478
D7SXA1	14.17	6	6	15	480	52.5687	6.65381	0.881812	1.06709	1.22564	1.05818	0.946463	0.832974	0.755554	0.844997	1.50751	1.26633	1.13745	1.30376	0.737139	0.79631	0.788165	0.773871	1.25229	0.134251	1.68473	0.00854706	0.915827	0.290528	1.23208	0.170301
D7SXP2	39.67	3	5	14	184	20.6096	8.42627	1.00248	0.828715	0.931424	0.920874	1.13597	1.26535	1.05203	1.15112	0.896307	0.964353	1.08582	0.982158	0.986855	1.00207	1.01913	1.00268	0.799983	0.045037	0.979529	0.733448	0.871054	0.0771726	1.06655	0.459403
D7SY23	11.21	4	4	8	446	48.7832	8.73389	1.02757		1.04425	1.03591	0.883113		0.839064	0.861089	1.10847		1.16618	1.13732	1.00768		0.878421	0.943052	1.20302	0.0176667	1.206	0.111063	1.09519	0.352883	1.0979	0.077638
D7SY30	10.54	3	3	15	370	39.9323	8.36768	0.874655	0.942367	1.02227	0.946432	1.29135	1.28306	1.61461	1.39634	0.899401	0.829304	0.761407	0.830038	0.9125	0.948096	0.713053	0.857883	0.677794	0.0184796	0.967541	0.754918	0.614379	0.0148792	0.877018	0.116904
D7SY76	63.52	2	12	163	159	17.376	6.80029	1.0773	1.08326	0.855967	1.00551	0.775021	0.609922	0.576547	0.65383	1.49317	1.77737	1.67819	1.64958	0.666562	0.792964	0.716247	0.725258	1.53787	0.0220551	2.27447	0.000529782	1.10925	0.37451	1.64054	0.00452382
D7SYH1	3.48	4	4	6	1034	118.36	6.34131	1.008	1.2462	1.11942	1.12454	0.858074	0.935107	0.938987	0.910723	1.10147	1.20086	0.812211	1.03818	1.02433	0.706013	1.25754	0.99596	1.23478	0.0440324	1.04239	0.841432	1.09359	0.626601	0.923206	0.558189
D7SYK1	30.45	7	7	19	266	29.1123	8.96826	1.14575	1.10135	1.08301	1.11004	1.00593	0.84314	0.912865	0.920645	0.793766	0.951041	1.02669	0.923834	1.01318	1.11576	0.967016	1.03199	1.20572	0.0201978	0.895199	0.255066	1.12094	0.159205	0.832255	0.0588359
D7T050	16.59	4	4	6	229	26.3577	9.02686	1.04339	0.875066		0.959226	0.885645	0.983285		0.934465	0.825033	0.889681		0.857357	1.20932	1.25817		1.23374	1.0265	0.822893	0.694923	0.0113885	1.32027	0.0316968	0.893801	0.375786
D7T0X4	5.44	1	1	2	147	17.6252	9.96436	1.12006	0.837229		0.978646	0.924844	1.22263		1.07374	0.738251	0.77464		0.756445	1.15988	1.15852		1.1592	0.911439	0.688817	0.652557	0.00203735	1.0796	0.623924	0.77295	0.259466
D7T1T9	33.22	15	15	113	614	66.908	6.26514	0.881076	1.04141	0.901225	0.941236	1.20682	1.04377	1.19149	1.14736	1.11244	0.985684	0.995606	1.03124	0.936389	0.972272	1.10708	1.00525	0.820351	0.0465711	1.02586	0.713773	0.876141	0.125305	1.09563	0.237154
D7T1V9	5.24	1	1	2	191	21.0535	8.45557		0.785982	0.952274	0.869128		1.24497	1.23696	1.24097		0.930287	0.913359	0.921823		1.08717	0.991591	1.03938	0.700364	0.0466385	0.886898	0.136412	0.837557	0.0521998	1.06063	0.592802
D7T2C8	3.51	1	1	10	427	46.3373	7.84033	0.319746	0.257579	0.310659	0.295995	0.352118	0.230168	0.25334	0.278542	2.73939	2.92505	1.89501	2.51982	1.03327	1.25762	1.23584	1.17558	1.06266	0.699854	2.14347	0.0144092	4.22047	0.000371311	8.51305	0.00218875
D7T2I8	4.19	2	2	4	453	50.7937	5.40186	1.27168		1.25265	1.26217	1.03702		0.780266	0.908644	1.02829		1.16284	1.09557	0.667105		0.684355	0.67573	1.38906	0.110959	1.62131	0.0251198	0.743668	0.211974	0.868005	0.133754
D7T2T7	22.26	1	14	123	539	61.0768	8.77783	0.69522	0.640458		0.667839	0.680717	0.698765		0.689741	1.07361	1.04912		1.06137	1.58844	1.69134		1.63989	0.968246	0.526771	0.647218	0.00825459	2.37755	0.00300903	1.58926	0.00575926
D7T2U5	22.22	1	13	122	504	57.2097	8.71924	1.1858	1.06173	1.16744	1.13833	1.49563	1.6149	1.62947	1.58	0.677546	0.714255	0.685525	0.692442	0.661991	0.587864	0.597772	0.615876	0.720459	0.00153222	1.12432	0.0410975	0.389795	3.73039e-05	0.608299	0.000377146
D7T3Z8	7.27	2	2	5	330	36.4103	6.80029	1.01965	1.0829	1.00206	1.03487	0.849671	0.732049	0.931479	0.837733	1.12335	1.15964	0.982346	1.08845	1.05089	1.10635	1.16931	1.10885	1.23533	0.0349909	0.981602	0.765812	1.32363	0.0157012	1.05177	0.417994
D7T467	31.89	12	12	41	417	46.2636	6.45557	0.832879	0.899218	0.908519	0.880205	1.09306	1.193	1.06871	1.11826	1.03699	0.9113	0.912646	0.953645	1.14326	1.02673	1.09924	1.08974	0.787123	0.00606521	0.875113	0.0645817	0.9745	0.605847	1.08343	0.200749
D7T481	17.56	3	3	16	205	21.8263	9.46631	0.702137	0.768015	0.969438	0.813197	1.17515	1.0136	1.12021	1.10299	1.09428	0.944131	0.877307	0.971908	1.24099	1.29049	1.09208	1.20785	0.737268	0.036065	0.804657	0.054438	1.09508	0.240703	1.19517	0.197714
D7T4M3	18.18	5	5	16	253	27.295	9.34912	0.846458	0.877286	1.00962	0.911123	1.22539	0.971186	1.40284	1.1998	0.943848	0.928613	0.864847	0.912436	1.07664	1.25388	1.05525	1.12859	0.759393	0.0990741	0.808475	0.0327386	0.940645	0.638194	1.00144	0.982283
D7T4R6	4.04	2	2	4	545	57.7859	11.3999	0.878976	0.883719	0.826959	0.863218	0.716694	0.769579	1.00267	0.829648	0.906347	1.05296	1.08225	1.01385	1.44896	1.35749	1.13786	1.31477	1.04046	0.727242	0.771124	0.0484021	1.58473	0.0189902	1.1745	0.0584517
D7T4S2	8.66	4	4	16	543	59.2119	5.17334	0.907112	0.820834	0.920319	0.882755	1.16617	1.16871	1.23148	1.18879	0.925594	0.849704	0.794125	0.856474	0.994488	1.17756	1.23621	1.13609	0.742568	0.0012658	0.753882	0.0271996	0.955669	0.5255	0.970229	0.621836
D7T4T3	3.49	1	1	3	258	28.6513	5.87158	1.06569	0.958985	0.928513	0.984397	0.922544	0.983936	0.981953	0.962811	1.28844	1.44061	1.08365	1.2709	0.818836	0.807286	1.0235	0.883206	1.02242	0.664715	1.43896	0.0361725	0.91732	0.337114	1.29104	0.0619592
D7T529	23.36	14	14	28	732	80.8415	7.51807	1.17867	0.994895		1.08678	0.816003	1.36402		1.09001	0.856215	0.822359		0.839287	1.12299	1.03173		1.07736	0.997039	0.992102	0.779022	0.0393373	0.988394	0.967813	0.772267	0.117852
D7T6C5	47.52	1	17	108	423	47.3444	5.10986	1.23827	1.21704	1.17826	1.21119	1.01084	0.995382	0.963656	0.989961	0.757757	0.921963	0.94595	0.875223	0.939895	0.867818	0.935828	0.914514	1.22347	0.000589399	0.957037	0.570118	0.923788	0.0500946	0.722614	0.00552236
D7T6H5	7.77	3	3	4	476	54.7329	5.08447	0.882354		0.884263	0.883309	1.10507		1.15251	1.12879	0.979485		0.91246	0.945973	1.09586		1.04468	1.07027	0.782529	0.00922289	0.883864	0.0983967	0.948158	0.235543	1.07094	0.202542
D7T6L3	12.57	7	7	25	716	77.0421	6.84424	1.02742	0.995006	0.941872	0.988099	1.04743	1.03926	1.28372	1.12347	0.818347	0.922952	0.876141	0.87248	1.07642	1.10458	1.00348	1.06149	0.879506	0.182134	0.821936	0.0114458	0.944835	0.509284	0.882989	0.0420048
D7T6M1	14.77	5	5	8	298	32.7854	6.53662	1.11445	1.06763	0.95873	1.04694	1.01848	1.03204	1.07297	1.04116	0.769111	0.828962	0.888926	0.828999	1.04692	1.03129	0.996784	1.025	1.00555	0.91178	0.808783	0.00647514	0.984472	0.504651	0.791833	0.0194355
D7T7H2	24.15	5	5	19	236	26.8824	6.80029	1.07753		0.994109	1.03582	0.867887		0.65223	0.760058	1.33969		1.34207	1.34088	0.654479		0.807368	0.730923	1.36282	0.139831	1.8345	0.0153501	0.961667	0.845996	1.29451	0.018203
D7T850	65.93	14	14	115	361	37.4417	5.19873	0.983602	0.934703	0.997946	0.972084	1.0522	1.0523	1.09465	1.06638	0.933015	0.892999	0.90907	0.911695	1.09982	1.11716	1.06658	1.09452	0.911573	0.0166398	0.832963	0.000632741	1.02639	0.241685	0.937877	0.054303
D7T8D6	8.33	1	1	5	120	12.1694	9.46631	0.999713	0.904643	1.16113	1.02183	0.890611	0.92462	0.931369	0.915533	0.86073	0.897655	0.906	0.888128	1.22846	1.28204	1.05837	1.18962	1.1161	0.234062	0.746563	0.0118796	1.29938	0.0161847	0.869156	0.153953
D7T8I4	5.31	3	3	5	527	59.0771	6.63916	1.04567		1.1139	1.07978	0.889461		0.901585	0.895523	0.867253		1.07481	0.971033	1.15799		0.865546	1.01177	1.20576	0.0335874	0.959738	0.841392	1.12981	0.510293	0.899286	0.424394
D7T929	12.14	3	9	28	791	91.0563	6.34131	1.10197	0.958019	0.974837	1.01161	0.903291	1.06333	0.960761	0.975795	1.09473	1.33202	1.12451	1.18375	0.920438	0.80508	0.918812	0.881444	1.0367	0.612207	1.34297	0.0226322	0.903308	0.193334	1.17017	0.120147
D7T986	7.35	1	1	3	340	37.3605	6.30322	0.859045	0.72936	0.840424	0.80961	1.20882	1.34134	1.0746	1.20825	1.02134	1.03599	0.986954	1.01476	1.01369	0.983916	1.19657	1.06473	0.670068	0.0101653	0.953074	0.503545	0.881212	0.231118	1.2534	0.00884301
D7T9N8	19.35	3	3	7	186	20.6757	8.92432	1.11077	1.12902	1.1198	1.11987	1.0775	0.955056	0.966387	0.999646	0.831283	0.791635	0.927208	0.850042	0.955508	1.0861	1.04073	1.02745	1.12026	0.0380266	0.827334	0.0330893	1.02781	0.637985	0.759057	0.00265824
D7T9R2	18.33	5	5	17	311	34.2695	8.39697	1.08215	1.57983	1.3264	1.32946	0.783642	0.583951	0.688065	0.685219	1.31789	1.21746	1.12845	1.22127	0.979162	0.65806	0.698547	0.77859	1.9402	0.0141296	1.56856	0.0182283	1.13626	0.466957	0.918618	0.520405
D7T9S3	8.87	1	1	4	124	13.3793	10.7554	0.977919	0.780618		0.879269	0.761171	0.975705		0.868438	0.702887	0.86557		0.784228	1.47827	1.47617		1.47722	1.01247	0.947523	0.530881	0.0135013	1.70101	0.0296743	0.89191	0.534749
D7T9W2	18.47	7	7	20	379	43.517	6.1001	0.995798	1.08344	1.04068	1.03997	0.884563	0.815809	0.879708	0.860027	1.11717	1.05473	1.08549	1.0858	1.05085	1.06547	0.964627	1.02698	1.20924	0.00588267	1.05727	0.180142	1.19413	0.0122638	1.04406	0.214265
D7TB71	5.73	3	3	9	593	66.1252	7.69385	1.07962		1.03717	1.05839	0.905302		0.849662	0.877482	1.1505		1.1368	1.14365	0.936891		0.917356	0.927123	1.20617	0.0354333	1.23355	0.00302184	1.05657	0.234288	1.08056	0.0621124
D7TBD7	14.87	2	7	27	491	53.9081	6.48096	1.12915	1.2686	1.21034	1.2027	1.11501	0.967525	1.02126	1.0346	1.08103	1.13701	0.936952	1.05166	0.817669	0.693662	0.845411	0.785581	1.16248	0.0466558	1.33871	0.0245393	0.75931	0.0172345	0.874421	0.103975
D7TBH4	42.13	2	22	129	591	65.2398	6.69775	1.00134	1.30421	0.633221	0.979591	1.05061	0.865771	1.05428	0.990223	1.18594	1.36327	1.25138	1.26687	0.902086	0.600495	1.06628	0.856288	0.989263	0.960883	1.47948	0.0481094	0.864743	0.422164	1.29326	0.225754
D7TBV9	28.08	7	7	26	317	36.3196	6.44287	0.942505	0.927135	1.02223	0.963958	1.19386	1.15508	1.19088	1.17994	0.993128	0.832332	0.843171	0.889544	0.976639	1.04828	1.0367	1.02054	0.816955	0.00251198	0.871641	0.0810414	0.864908	0.00332026	0.922804	0.280419
D7TC09	23.08	3	3	14	208	23.4155	9.87646	0.936255	0.979084	0.972149	0.962496	1.43665	1.14805	1.21418	1.26629	0.811592	0.942186	0.778408	0.844062	0.88463	1.043	1.20804	1.04522	0.760088	0.026277	0.807543	0.130325	0.825418	0.158758	0.876951	0.0838685
D7TC34	5.17	1	1	7	174	17.9608	4.80518	1.12317	1.18066	1.20088	1.16824	0.920105	0.807204	0.727235	0.818181	0.991225	1.15786	1.16955	1.10621	0.935441	0.912686	0.794289	0.880805	1.42785	0.00445897	1.25591	0.0356484	1.07654	0.427724	0.946907	0.374546
D7TC94	1.56	1	1	2	833	95.3039	6.72705	0.986994		0.725359	0.856176	1.05127		1.08894	1.07011	1.18952		1.25036	1.21994	0.874962		0.90612	0.890541	0.800086	0.246943	1.36989	0.0105946	0.832199	0.0180326	1.42487	0.113565
D7TCD6	19.09	9	9	68	508	54.5548	5.45264	1.11419	1.34877	1.04354	1.16883	1.10561	0.886174	0.988409	0.993396	1.06163	1.10999	1.01791	1.06318	0.809478	0.726624	0.941564	0.825889	1.1766	0.192108	1.28731	0.025137	0.831379	0.133231	0.909607	0.332896
D7TD70	19.49	2	2	5	118	12.9297	9.67139	0.878047	0.808588	0.955267	0.880634	1.24638	1.25892	0.991183	1.16549	1.0174	0.965747	1.03695	1.0067	0.953033	1.02531	1.03179	1.00338	0.75559	0.0424941	1.00331	0.924664	0.860906	0.148777	1.14315	0.0563762
D7TD90	3.27	1	1	2	214	24.5274	5.56689	0.936153	0.944906		0.940529	0.948152	0.913004		0.930578	0.927402	0.887435		0.907418	1.20821	1.26478		1.2365	1.01069	0.637848	0.733862	0.0108945	1.32874	0.011642	0.964795	0.246957
D7TD95	15.02	8	9	28	719	78.8004	6.96143	1.14813	1.12602	1.09936	1.1245	1.22666	1.17746	1.191	1.19837	0.94252	0.944154	1.01244	0.96637	0.742277	0.773702	0.781857	0.765945	0.938358	0.0221605	1.26167	0.00152556	0.639154	2.20643e-05	0.859375	0.0042472
D7TDE4	40.61	17	17	71	495	55.1871	6.37939	1.09636	0.658137	0.767459	0.840652	0.72704	1.13152	1.32361	1.06072	0.816699	0.722931	0.95236	0.830663	1.28364	1.48385	1.15902	1.30884	0.792528	0.373111	0.634658	0.0144608	1.23391	0.281846	0.988118	0.949285
D7TDH2	7.16	2	2	9	419	46.1509	6.13818	1.19137	1.05336	1.28917	1.17796	0.852796	0.922439	0.781586	0.852274	1.13964	1.09365	1.03311	1.0888	0.83022	0.999111	0.93437	0.921234	1.38214	0.0149394	1.18189	0.0447536	1.08091	0.340728	0.924307	0.300451
D7TDK4	17.05	4	4	7	258	28.6526	8.30908	1.06729	1.18543	0.969386	1.07404	1.22435	0.84484	1.41492	1.16137	0.828226	0.811003	0.802075	0.813768	0.905924	1.09566	0.938022	0.979868	0.924802	0.650837	0.830487	0.048367	0.843718	0.36437	0.757673	0.0144241
D7TEL2	33.23	13	26	218	987	107.363	7.54736	1.15593	1.30806	1.07649	1.18016	0.972854	0.866069	0.900009	0.912977	1.15399	1.20873	1.12954	1.16408	0.777642	0.71048	0.779515	0.755879	1.29265	0.0234214	1.54004	0.000234409	0.827927	0.015531	0.986379	0.833957
D7TEL8	54.87	15	15	142	226	25.1336	10.0815	0.908158	0.937614	0.936145	0.927306	1.08111	0.881442	1.03886	1.00047	0.931755	0.933407	0.984276	0.949813	1.13758	1.2508	1.06861	1.15233	0.926871	0.299983	0.824255	0.0222198	1.15179	0.132978	1.02427	0.317482
D7TES2	5.92	2	2	4	321	36.8547	8.44092	0.884698	0.687579		0.786139	1.12447	1.20496		1.16471	0.801565	0.819982		0.810774	1.1797	1.28827		1.23399	0.674963	0.0707863	0.657037	0.0165108	1.05948	0.413131	1.03134	0.826689
D7TFB7	23.48	2	2	6	115	12.4088	9.94971	0.762936		0.647504	0.70522	0.720673		1.05971	0.890191	0.961931		1.0541	1.00802	1.49264		1.35942	1.42603	0.792212	0.410183	0.706868	0.0355566	1.60194	0.098724	1.42936	0.0546639
D7TFE6	49.37	16	16	124	399	43.7546	8.07471	0.843885	1.09297	0.920035	0.952296	1.43722	1.13226	1.28121	1.28356	1.10913	0.917438	0.939732	0.988767	0.763883	0.861212	0.866773	0.830623	0.741916	0.0447726	1.19039	0.0840858	0.647123	0.00858544	1.0383	0.721574
D7TFI1	29.56	3	3	9	159	18.1041	9.49561	0.92093		1.03834	0.979637	0.932158		0.985091	0.958624	0.999557		0.91311	0.956333	1.16096		1.14705	1.15401	1.02192	0.775178	0.828706	0.0457118	1.20382	0.0190569	0.976212	0.779532
D7TFI8	4.48	1	1	4	290	31.2888	7.92822	0.997903	0.787643	0.935201	0.906916	1.09495	1.37569	1.2841	1.25158	0.831637	0.870898	0.756847	0.819794	1.0899	0.999333	1.20374	1.09766	0.724616	0.0291208	0.746857	0.0149774	0.877018	0.20447	0.903936	0.285522
D7TFJ1	26.84	1	7	28	272	29.7173	8.45557	0.909087	0.866655	0.8709	0.882214	1.10304	1.0534	1.06738	1.0746	0.999863	1.00037	0.999887	1.00004	1.05935	1.13513	1.13778	1.11075	0.820966	0.000654502	0.900328	0.0125915	1.03364	0.289896	1.13356	0.000947496
D7TFN0	59.23	16	16	77	287	32.6313	5.23682	1.10006	0.947627	1.08932	1.04567	0.931249	0.97332	0.903006	0.935858	0.927223	0.849954	0.983672	0.920283	1.0497	1.20918	1.08701	1.1153	1.11734	0.107937	0.825145	0.0343633	1.19174	0.0265375	0.880088	0.115587
D7TGC8	36.95	24	24	166	571	64.0006	5.19873	1.14391	1.03673	1.12012	1.10025	1.05607	1.26619	0.962668	1.09498	0.961247	0.948504	1.08968	0.999809	0.881297	0.761921	0.785688	0.809635	1.00482	0.958568	1.23489	0.0305263	0.739409	0.0421705	0.908708	0.144984
D7TGZ4	14.02	5	9	57	592	67.3566	8.00146	0.912207	0.952062	0.959763	0.941344	1.0235	1.19057	1.03209	1.08205	1.09761	1.109	1.1881	1.13157	1.02193	0.912423	0.807167	0.913839	0.869962	0.0667525	1.23826	0.0331616	0.844544	0.110848	1.20208	0.00403685
D7THJ7	79.96	16	37	1058	474	51.8479	5.92236	0.759725	0.923727	0.905895	0.863116	1.33454	1.1125	1.21104	1.21936	1.1214	1.0789	0.886189	1.02883	0.94712	0.935907	1.05904	0.980687	0.707843	0.0125239	1.04909	0.590212	0.804264	0.0338778	1.19199	0.13637
D7THK3	15.7	2	2	6	121	13.0512	9.80322	0.855563	1.23484	1.04598	1.04546	1.14058	0.581942	0.735701	0.819409	1.02221	0.937099	0.997498	0.985604	1.07199	1.23741	1.27483	1.19474	1.27587	0.320199	0.824952	0.0358809	1.45805	0.10249	0.942746	0.622474
D7THT1	24.8	4	16	30	863	96.0655	6.46826	1.15285	1.08974	1.14692	1.12984	0.944543	0.78338	0.97587	0.901264	0.846278	1.29009	1.02868	1.05502	0.893132	0.96127	1.02743	0.96061	1.25361	0.0221241	1.09828	0.521434	1.06585	0.451006	0.933778	0.596719
D7THY7	32.15	17	18	87	675	74.9416	7.1958	0.826903	0.896694	0.969268	0.897622	1.34396	1.168	1.1038	1.20525	0.854382	0.881236	0.951842	0.89582	1.02449	1.08269	1.06609	1.05776	0.744758	0.0204949	0.846907	0.00873138	0.877621	0.11647	0.997993	0.973163
D7TIL3	12.08	2	2	3	265	30.2972	5.19873		1.25207	0.964307	1.10819		0.649528	0.721795	0.685662		1.52908	1.3311	1.43009		0.753516	0.856188	0.804852	1.61624	0.104335	1.77684	0.0303643	1.17383	0.198027	1.29047	0.206625
D7TIZ5	51.36	13	22	199	514	55.9293	7.29834	1.10262	1.09396	1.01447	1.07035	1.11555	1.21822	1.14216	1.15864	0.978922	0.996292	1.02972	1.00165	0.855032	0.7601	0.764824	0.793319	0.9238	0.101283	1.2626	0.00371104	0.684697	0.00110931	0.93581	0.0965914
D7TJ75	19.82	5	5	40	333	37.0502	8.60205	0.916829	0.991999	1.00381	0.970879	1.07518	1.09155	1.34286	1.16986	0.923665	0.929327	0.778446	0.877146	1.12249	1.03423	1.10526	1.08733	0.829909	0.0935625	0.806699	0.0202195	0.929448	0.414496	0.903455	0.171814
D7TJF6	9.52	2	2	4	168	18.9514	9.72998	0.992711	0.931904	1.07378	0.999465	0.855189	0.754921	0.767631	0.79258	1.08278	0.948861	1.13579	1.05581	1.10637	1.38991	0.975935	1.15741	1.26103	0.0162019	0.912223	0.491357	1.4603	0.0445213	1.05638	0.460933
D7TJI9	20.1	10	11	62	577	62.3855	5.98584	1.04331	1.26789	1.00977	1.10699	0.942296	0.898989	0.8837	0.908328	1.31523	1.24482	1.18001	1.24669	0.717139	0.696536	0.815718	0.743131	1.21871	0.0746674	1.67761	0.000717358	0.81813	0.0154248	1.1262	0.195358
D7TJY9	15.49	10	10	30	665	74.6206	6.69775	1.05211	0.949357	1.12161	1.04103	1.23229	1.27006	1.18731	1.22989	0.763046	0.800658	0.863392	0.809032	1.01433	1.03545	0.874526	0.974771	0.846442	0.0271407	0.829971	0.0468734	0.792569	0.0102907	0.777147	0.0160993
D7TKB0	6.93	4	4	9	577	62.966	7.97217	1.02125	1.32851	1.24458	1.19811	1.30359	0.905614	1.01292	1.07404	0.927602	1.00737	0.948152	0.961041	0.794991	0.510542	0.727964	0.677832	1.11552	0.455006	1.41782	0.0336062	0.631105	0.0539885	0.802128	0.0666307
D7TL22	6.97	2	2	3	416	45.7689	7.82568	0.895096		0.865778	0.880437	1.02084		0.894584	0.957711	1.31917		1.30133	1.31025	0.907544		0.836598	0.872071	0.919314	0.355402	1.50246	0.0068961	0.910578	0.358477	1.48819	0.00159012
D7TL44	7.51	4	4	4	546	58.9965	5.5542	0.892477		0.95277	0.922623	1.10428		1.22634	1.16531	0.908787		0.869804	0.889295	1.12272		1.05573	1.08923	0.791741	0.0704615	0.816447	0.0355776	0.934709	0.388531	0.963877	0.45122
D7TLP2	19.03	5	6	60	268	28.4955	7.94287	1.14883	1.6973	1.41326	1.4198	0.808105	0.510372	0.69398	0.670819	1.4346	1.19499	1.10956	1.24638	0.615683	0.526935	0.751228	0.631282	2.11651	0.0142813	1.97437	0.00628965	0.941062	0.734031	0.877861	0.403623
D7TLV6	8.93	1	1	2	168	18.7363	5.19873		0.843002	0.912678	0.87784		1.12808	1.08606	1.10707		1.1266	1.04133	1.08396		1.0057	1.00019	1.00294	0.792941	0.0300858	1.08078	0.198389	0.905947	0.0390173	1.23481	0.0645245
D7TMG2	60.35	14	14	91	285	31.3941	5.021	1.11123	0.945643	1.08706	1.04797	0.935484	1.0858	1.08363	1.03497	0.818369	0.851484	0.903604	0.857819	1.0863	1.09357	1.00397	1.06128	1.01256	0.864912	0.808285	0.00584621	1.02542	0.670716	0.81855	0.0294002
D7TMQ2	28.71	14	14	68	512	56.3089	8.74854	1.2366	1.31067	1.22816	1.25848	0.924606	0.840494	0.868608	0.877903	0.968339	1.01289	0.987352	0.989526	0.843236	0.872341	0.960382	0.891986	1.43351	0.000454502	1.10935	0.0600044	1.01604	0.759838	0.786288	0.000773602
D7TMV4	11.16	2	2	4	215	24.2823	7.53271	0.874489	0.753374	0.999977	0.875947	1.07831	1.1678	1.12444	1.12352	0.980466	1.11086	1.05557	1.04897	1.13067	1.07486	0.819744	1.00843	0.779648	0.0308224	1.0402	0.713691	0.897564	0.31023	1.19752	0.0983447
D7TND7	39.55	9	9	66	268	30.1495	9.64209	0.877537	0.928825	1.03984	0.948734	0.948395	0.919743	0.946888	0.938342	0.893339	0.874743	1.00325	0.923777	1.22253	1.26656	1.03354	1.17421	1.01107	0.841755	0.786724	0.037813	1.25136	0.0307199	0.973694	0.709908
D7TNM5	5.73	3	3	8	593	65.8006	7.57666	0.985307	0.972627	0.943865	0.967266	0.909717	0.948774	1.19261	1.01703	0.931508	0.920009	0.921285	0.924268	1.14402	1.17828	1.03799	1.1201	0.951065	0.607238	0.825166	0.00987754	1.10134	0.35258	0.955546	0.0282459
D7TPC4	4.13	1	1	2	315	36.629	5.24951	0.936392	1.02001		0.9782	1.19836	1.19163		1.19499	0.982413	0.837059		0.909736	0.964073	0.948724		0.956398	0.818584	0.0354543	0.95121	0.588509	0.800339	0.00123129	0.93001	0.499971
D7TPF7	16.52	3	3	8	230	25.0055	9.5542	0.868145	1.12886	0.957156	0.98472	0.894201	0.824805	0.714413	0.811139	1.57089	1.27986	1.35035	1.40037	0.828604	0.881717	0.828554	0.846292	1.214	0.134465	1.65471	0.00345029	1.04334	0.559297	1.4221	0.0233269
D7TPG8	7.05	3	3	6	397	43.4165	8.00146	1.17787	0.75084	0.775631	0.901447	0.606878	1.0177	1.23168	0.952085	0.778647	0.899797	1.00609	0.894846	1.31759	1.37905	1.08093	1.25919	0.946813	0.836311	0.710651	0.031407	1.32256	0.207774	0.992677	0.967698
D7TPW5	3.43	1	1	3	233	26.1576	9.12939	1.01038	1.07952	1.01596	1.03529	0.916306	0.799536	0.864662	0.860168	1.06181	1.05294	1.14842	1.08772	1.05226	1.11697	0.929811	1.03302	1.20358	0.0123166	1.05296	0.432586	1.20095	0.0551072	1.05065	0.23633
D7TQ10	20.97	3	11	40	472	50.5838	7.10791	0.794843	0.964834	0.742553	0.834077	0.86841	1.07154	0.880437	0.940128	1.33813	1.05025	1.37294	1.25377	0.985269	0.975139	0.898136	0.952848	0.887195	0.32221	1.31581	0.0467837	1.01353	0.867105	1.50318	0.0264985
D7TQB0	33.88	2	8	31	242	27.7283	6.01123	1.09373	1.26717	1.06293	1.14128	1.02351	0.864733	0.804073	0.89744	1.3098	1.09166	1.07617	1.15921	0.770385	0.834189	0.967798	0.857457	1.2717	0.0556336	1.35192	0.0339199	0.955448	0.671565	1.01572	0.864559
D7TQB6	41.53	4	9	19	236	26.7678	5.70654	0.881452	1.46804	1.05597	1.13515	0.917126	0.691613	0.834734	0.814491	1.52995	1.04339	1.25474	1.27603	0.852471	0.805442	0.697568	0.78516	1.3937	0.159732	1.62518	0.0295537	0.963988	0.733303	1.1241	0.563197
D7TQC4	16.97	3	3	17	218	24.6748	9.71533	1.03474	0.924202	1.10257	1.02051	0.908342	0.88003	0.878173	0.888849	0.990769	0.895178	0.945257	0.943735	1.07222	1.31375	1.15412	1.18003	1.14812	0.067538	0.799754	0.0360451	1.3276	0.0152535	0.924772	0.262099
D7TQV8	7.28	5	5	8	659	72.9469	5.75732	1	1.0885	0.988623	1.02571	0.993402	1.01633	1.17043	1.06005	1.17535	1.11303	1.03748	1.10862	0.969509	0.857406	0.941374	0.922763	0.967602	0.61958	1.20142	0.023546	0.870488	0.102196	1.08083	0.178303
D7TQY1	13.28	1	3	14	128	14.8478	8.42627	0.914405	1.13319	1.16852	1.07204	1.0329	1.08739	0.901312	1.0072	1.19246	1.127	1.18426	1.16791	0.967049	0.727982	0.627906	0.774312	1.06437	0.539603	1.50832	0.0185733	0.768775	0.112315	1.08943	0.30776
D7TRA9	31.63	4	7	74	215	23.5242	8.83643	1.00829	0.913964	0.932806	0.951688	1.07362	1.18281	1.13198	1.12947	0.831816	0.830182	0.935257	0.865752	1.05613	1.09972	1.00279	1.05288	0.842597	0.0141363	0.822272	0.0137952	0.932188	0.143696	0.909702	0.129742
D7TRB8	6.17	2	2	7	486	53.5922	5.80811	1.11498	1.19839	1.19044	1.16794	0.724546	0.823578	0.909239	0.819121	1.23015	1.07458	1.03019	1.11164	0.967414	0.815048	0.84205	0.874837	1.42584	0.00425641	1.27068	0.0366278	1.06802	0.476885	0.951798	0.442978
D7TRL3	47.39	3	15	132	249	28.2925	10.5796	0.889994	1.03414	1.05027	0.991469	0.8261	0.649757	0.814045	0.763301	1.04687	1.15001	1.07007	1.08899	1.26013	1.2143	1.16785	1.21409	1.29892	0.0404184	0.896955	0.0381338	1.59058	0.00199567	1.09836	0.178091
D7TS92	41.94	20	20	80	496	53.8348	6.13818	0.991453	1.10997	0.988093	1.02984	0.927851	0.785249	0.826403	0.846501	1.33841	1.35957	1.12674	1.27491	0.875148	0.873434	0.99951	0.916031	1.21658	0.0347341	1.39177	0.013592	1.08214	0.307339	1.23797	0.0440353
D7TSW3	2.35	1	1	3	340	37.5032	4.61475	1.0843	1.0913		1.0878	0.769995	0.830938		0.800466	1.06907	1.15688		1.11297	1.08283	1.0037		1.04327	1.35895	0.0112035	1.06681	0.359535	1.30332	0.0397963	1.02314	0.62528
D7TTH1	10.58	4	4	5	397	43.7323	7.75244	0.975779	1.19114	0.988982	1.05197	0.871897	0.801973	0.78365	0.819173	1.0728	1.17744	1.2067	1.15231	1.09284	0.909851	0.95891	0.987202	1.28418	0.0356479	1.16725	0.072503	1.20512	0.0509888	1.09539	0.281484
D7TU30	3.32	1	1	2	301	33.805	6.96143	1.01873		0.96351	0.99112	1.22991		1.22174	1.22582	0.936575		0.852637	0.894606	0.879775		1.09173	0.985754	0.808534	0.0138481	0.907535	0.507803	0.804157	0.151916	0.902621	0.194662
D7TU94	31.86	9	9	15	339	36.5313	5.69385	1.00465	1.31019	1.10037	1.1384	0.889686	0.675356	0.829959	0.798334	1.35829	1.26888	1.1062	1.24446	0.837524	0.873656	0.912475	0.874552	1.42597	0.0370619	1.42297	0.00858335	1.09547	0.321508	1.09316	0.414364
D7TUC8	7.71	1	3	31	493	54.1578	7.54736	1.14441	1.17697	1.00176	1.10771	1.12672	1.00326	1.09643	1.07547	1.00366	0.996196	1.06227	1.02071	0.773579	0.853368	0.836906	0.821284	1.02998	0.647764	1.24282	0.00340158	0.763652	0.0046093	0.921458	0.206205
D7TUK1	33.14	2	11	43	347	38.4729	5.77002	0.794432	1.18722	0.761677	0.914443	0.654509	0.673014	0.606944	0.644822	1.7063	1.2876	1.48555	1.49315	1.02993	0.787946	0.95961	0.925829	1.41813	0.122674	1.61277	0.0156957	1.43579	0.0195842	1.63285	0.0338385
D7TVM2	10.08	6	6	12	724	80.4273	6.34131	0.971254	1.0508	1.03308	1.01838	1.06017	0.950217	0.892147	0.967511	1.0649	1.25665	1.13802	1.15319	0.967597	0.860974	0.904535	0.911035	1.05258	0.40621	1.2658	0.0192471	0.941628	0.386689	1.13238	0.0910787
D7TVV9	14.37	4	4	12	355	38.3873	6.88818	0.895402	0.99301	0.897905	0.928772	1.09369	0.791759	0.790215	0.891888	1.28157	1.46327	1.27957	1.34147	0.84622	0.833675	0.913439	0.864444	1.04136	0.745165	1.55183	0.00191569	0.969229	0.804719	1.44435	0.00389774
D7TVZ9	11.48	2	5	11	488	54.9703	5.75732	1.04908		1.05275	1.05091	0.859481		0.76941	0.814446	1.30763		1.14697	1.2273	0.945407		0.986767	0.966087	1.29034	0.0344651	1.27038	0.0877638	1.18619	0.0922588	1.16784	0.15934
D7TW09	18.29	6	8	34	525	56.4164	6.41748	1.56206	1.91931	1.66493	1.71543	0.764191	0.594419	0.636498	0.665036	1.03381	0.896429	1.01126	0.980497	0.592181	0.496948	0.622175	0.570435	2.57946	0.000874735	1.71886	0.00196142	0.85775	0.210446	0.571574	0.00301634
D7TW66	5.44	1	1	9	147	16.0145	4.18311	1.22339	1.11793	1.03855	1.12662	0.909843	0.799341	0.997788	0.902324	1.06727	1.32244	1.12195	1.17055	0.824855	0.891986	0.785161	0.834001	1.24858	0.0460512	1.40354	0.015787	0.92428	0.354664	1.03899	0.665409
D7TW88	18.75	7	7	30	464	50.971	6.34131	1.3147	1.33941	1.40933	1.35448	0.969722	0.953839	0.920244	0.947935	0.837035	0.965683	0.833356	0.878691	0.848809	0.711421	0.758937	0.773056	1.42887	0.000217619	1.13665	0.149415	0.815516	0.0150754	0.648732	0.000787479
D7TX08	28.27	6	26	169	955	104.869	6.91748	0.873773	0.989522	0.881597	0.914964	0.913227	0.949415	0.793012	0.885218	1.41424	1.40386	1.28438	1.36749	0.943787	0.739719	0.890023	0.857843	1.0336	0.647358	1.59411	0.00232107	0.969076	0.740882	1.49459	0.00127021
D7TX39	35.51	10	10	60	321	35.0274	6.17627	1.00401	0.946272	1.02992	0.993401	1.19596	1.14316	1.27893	1.20602	0.84554	0.837273	0.864125	0.848979	1.0182	1.15526	0.986369	1.05328	0.823704	0.0103285	0.806035	0.0175784	0.873353	0.0790352	0.854619	0.00511717
D7TY88	14.63	2	2	3	205	22.5828	8.77783	1.21454	1.30014		1.25734	0.887903	0.819781		0.853842	1.06502	1.10934		1.08718	0.811263	0.820882		0.816073	1.47257	0.0178837	1.33221	0.00692265	0.955765	0.386741	0.864667	0.0716944
D7TYU4	20.14	3	3	11	139	15.0783	4.53857	1.0227	0.798501	0.824957	0.882053	0.557025	0.944505	1.03308	0.844871	1.0942	1.06491	1.01975	1.05962	1.29821	1.34326	1.21836	1.28661	1.04401	0.830129	0.823577	0.00589989	1.52285	0.0427355	1.20131	0.0743309
D7TYW6	4.84	1	2	6	310	34.894	5.51611	1.24031	1.27835		1.25933	0.982335	0.980229		0.981282	0.816428	0.77946		0.797944	0.918019	0.912484		0.915252	1.28335	0.00465954	0.87183	0.0244564	0.93271	0.0020048	0.633625	0.00328753
D7TZA8	41.32	13	15	119	455	50.545	6.52197	0.92029	0.917137	0.958661	0.932029	1.13227	1.1646	1.1946	1.16382	0.946311	0.901382	0.883897	0.91053	1.03235	1.03671	1.0888	1.05262	0.800834	0.000492694	0.865011	0.0054286	0.904452	0.0121327	0.976933	0.400674
D7TZZ8	9.16	6	8	14	841	93.1049	8.03076	1.39915	1.09717	0.870795	1.12237	0.75492	0.734157	0.846445	0.778507	1.08617	1.53732	1.23341	1.28564	0.72606	0.846312	0.924781	0.832385	1.44169	0.0934966	1.54452	0.0352191	1.06921	0.468231	1.14547	0.465597
D7U0C2	24.84	7	14	54	640	69.9701	6.37939	0.743084	0.864546	0.919392	0.84234	1.39223	1.31907	1.08519	1.26549	0.719362	0.633681	0.967872	0.773639	1.16704	1.04945	1.11718	1.11122	0.665621	0.0163612	0.696204	0.0332411	0.878095	0.192964	0.918439	0.575859
D7U0C4	3.48	3	5	39	1493	169.357	8.22119	1.06431	1.05601	1.05274	1.05769	0.674859	0.871696	0.939286	0.828614	1.69181	1.38978	1.0541	1.37856	0.725745	0.845115	0.917058	0.829306	1.27645	0.0447677	1.66231	0.0462012	1.00084	0.994645	1.30337	0.156488
D7U0I4	30.82	4	4	28	146	16.1326	7.25439	0.907916	0.860984	0.971464	0.913455	1.07393	1.22939	1.02975	1.11103	1.13655	0.960953	0.956797	1.0181	0.906625	0.906659	1.03466	0.949316	0.822173	0.0447899	1.07246	0.399462	0.85445	0.0944024	1.11456	0.195124
D7U1C3	43.37	1	7	73	196	21.5176	7.03467	0.836825	0.733677	0.90975	0.826751	1.03692	0.69818	0.909811	0.881638	0.942847	0.873073	0.905629	0.907183	1.22803	1.69582	1.41546	1.44644	0.937745	0.647524	0.627184	0.0171845	1.64063	0.0282743	1.09729	0.216838
D7U1D4	39.71	9	9	51	272	30.6449	9.61279	0.997832	0.920264	1.10469	1.0076	1.18072	1.10657	1.1452	1.14416	0.801165	0.829232	0.804528	0.811642	1.07527	1.16393	1.0565	1.09857	0.880642	0.0767178	0.738818	0.00111523	0.960152	0.312062	0.805523	0.0224369
D7U1M4	6.3	3	3	7	381	42.1563	7.13721	1.09271	1.05062	1.21391	1.11908	0.993106	0.916392	0.863401	0.9243	0.87943	0.968487	0.997154	0.948357	1.01741	1.012	0.91645	0.981954	1.21073	0.0343775	0.965786	0.524855	1.06238	0.312476	0.847443	0.0475869
D7U252	41.59	4	7	51	214	23.61	6.78564	1.33903	1.50691	1.25636	1.36744	0.936126	1.06786	1.14198	1.04865	0.860341	0.747601	0.757286	0.788409	0.796439	0.629994	0.906039	0.777491	1.30399	0.0285753	1.01404	0.907226	0.741418	0.0539215	0.576561	0.00212772
D7U2L5	18.31	3	3	9	213	22.7689	7.84033	0.784993	0.829612	0.921499	0.845368	1.05007	1.06017	1.00617	1.03881	1.06848	0.905747	1.03379	1.00267	1.19456	1.22843	1.04486	1.15595	0.813788	0.0112474	0.867399	0.110575	1.11277	0.117069	1.18608	0.0691242
D7U327	6.22	3	3	6	466	51.5947	6.63916	0.943222	1.06405	0.948276	0.985181	1.15992	1.17146	1.04322	1.12487	1.13997	1.10947	1.10193	1.11712	0.872026	0.73651	0.866315	0.82495	0.875818	0.0699863	1.35417	0.00308615	0.733374	0.00763009	1.13393	0.0326697
D7U3F1	15.12	5	5	13	443	46.2629	8.23584	1.0989	1.13808	1.10149	1.11282	1.04653	0.84815	0.855434	0.916705	1.2041	1.06345	1.14257	1.13671	0.802355	0.999662	0.859209	0.887075	1.21394	0.0413909	1.28141	0.024963	0.967678	0.751924	1.02146	0.605198
D7U3G3	26.67	5	5	22	195	20.8165	6.56592	0.894433	0.795101	0.878865	0.856133	1.15312	1.01686	0.994131	1.0547	0.831139	0.860648	0.996236	0.896008	1.06079	1.29133	1.17357	1.17523	0.81173	0.0273399	0.762411	0.028997	1.11428	0.22025	1.04658	0.539192
D7U3V0	29.18	6	6	19	329	36.6201	5.43994	1.17296	1.19486	1.02905	1.13229	0.801085	0.789188	0.84472	0.811664	1.30851	1.37372	1.13459	1.27227	0.79043	0.801975	0.940845	0.844417	1.39502	0.00422243	1.50669	0.00768443	1.04035	0.557115	1.12363	0.18811
D7U401	7.01	2	2	6	314	34.837	9.40771	1.08112	0.913927	1.06208	1.01904	0.898541	0.934461	1.07872	0.970573	0.854398	0.946545	0.894913	0.898619	1.08817	1.23761	1.04416	1.12331	1.04994	0.559855	0.799972	0.025057	1.15737	0.13015	0.881827	0.11164
D7U458	10.71	4	4	13	411	45.0088	8.29443	1.12286	1.15785	1.1255	1.1354	0.989204	0.817548	0.718614	0.841788	1.37772	1.21631	1.2803	1.29144	0.621835	0.787967	0.751229	0.720343	1.3488	0.0212524	1.79282	0.00115361	0.85573	0.264832	1.13743	0.031873
D7U4I8	15.03	2	2	14	173	18.8879	5.8208	1.09223	1.19113	1.03815	1.10717	0.88469	0.551946	0.763796	0.733477	1.06764	1.29317	1.07833	1.14638	0.885097	1.02338	1.00584	0.971439	1.50948	0.0251134	1.18008	0.109755	1.32443	0.0892099	1.03541	0.672233
D7U4M3	3.5	1	1	3	286	31.523	5.10986	1.1959	1.02603	1.04258	1.08817	1.05051	1.07826	1.14472	1.09116	0.786837	0.847103	0.867645	0.833862	0.937018	1.04485	1.04619	1.00935	0.997254	0.963095	0.826135	0.0157329	0.925024	0.147991	0.766299	0.0127354
D7U4M8	16.67	8	8	17	618	68.5785	5.40186	0.953487	1.33921	0.935344	1.07601	1.08505	0.734979	1.00067	0.940234	1.08912	1.46388	1.19411	1.24904	0.862976	0.620922	0.692138	0.725345	1.14441	0.466104	1.72199	0.0168799	0.771452	0.167473	1.1608	0.372941
D7U4Y0	1.74	1	1	2	517	58.7327	7.15186	0.973087	1.06725		1.02017	1.01077	1.0366		1.02369	1.15531	1.16454		1.15993	0.948598	0.825995		0.887296	0.996564	0.949129	1.30726	0.0472693	0.866766	0.161396	1.13699	0.0980271
D7U5G1	29.13	10	10	47	309	34.7679	6.37939	0.962668	1.0366	0.97768	0.992317	0.949638	1.06785	0.822206	0.946564	1.18603	1.14803	1.15806	1.16404	0.984174	0.842672	1.0184	0.948415	1.04834	0.571998	1.22735	0.0172162	1.00195	0.984412	1.17305	0.00244819
D7U6H3	28.35	11	11	33	448	49.6535	6.01123	1.07938	0.968454	0.972417	1.00675	1.30419	1.14515	1.39266	1.28066	0.825645	0.979249	0.825862	0.876919	0.828351	0.88182	0.981926	0.897366	0.786116	0.0277586	0.977214	0.779085	0.700703	0.010858	0.871038	0.107362
D7U7K6	12.54	3	3	6	335	37.5149	8.77783	0.915321	0.807268	0.955056	0.892549	1.0269	0.800621	0.909702	0.912406	0.996161	1.01495	0.95681	0.989307	1.11705	1.43405	1.27251	1.27454	0.978236	0.813588	0.776209	0.0375308	1.3969	0.0322652	1.10841	0.110573
D7U7P2	23.03	4	4	10	152	16.8739	9.26123	0.876611	0.911272	0.974428	0.92077	0.772142	0.741853	0.733288	0.749094	0.974151	1.0874	1.32628	1.12928	1.37045	1.41655	0.901508	1.2295	1.22918	0.00517603	0.918484	0.633576	1.64132	0.0435771	1.22645	0.124856
D7U7Z9	13.55	3	3	14	273	30.0732	9.979	0.871492	0.946394	0.954765	0.924217	1.17607	1.09843	1.17614	1.15021	1.06186	0.925688	0.889694	0.95908	1.01418	1.07011	1.13765	1.07398	0.803517	0.00364704	0.893015	0.144289	0.933721	0.158906	1.03772	0.584733
D7U830	39.72	14	14	76	433	47.73	6.94678	0.936914	0.91351	0.905153	0.918526	1.16035	1.07658	1.15616	1.13103	0.920831	0.993535	0.958726	0.957697	1.04744	1.05553	1.08266	1.06188	0.812112	0.0018128	0.90189	0.0114615	0.938856	0.0773602	1.04265	0.164409
D7U8D8	5.76	1	1	2	295	32.6812	5.16064	0.862905		1.06098	0.961943	1.22733		0.986358	1.10684	0.82419		0.790937	0.807563	1.13901		1.31809	1.22855	0.869086	0.450938	0.657329	0.0437481	1.10996	0.502638	0.839513	0.264048
D7U8L0	11.4	3	3	7	307	34.6423	7.44482	1.11633	1.00448	1.09992	1.07357	0.896713	0.912464	0.770867	0.860014	0.803856	0.957419	1.09142	0.950899	1.05971	0.92429	0.971655	0.985219	1.24832	0.0197499	0.965165	0.728229	1.14558	0.104587	0.885732	0.244984
D7U8Q3	3.32	1	1	4	391	42.5878	6.0874	0.947441	1.20519		1.07632	0.959498	0.625223		0.79236	1.2538	1.20743		1.23061	0.946752	1.04326		0.995004	1.35837	0.310734	1.23679	0.0479392	1.25575	0.364222	1.14336	0.359873
D7U8S3	0.95	1	1	2	1262	143.169	6.60986	1.13818		1.00393	1.07105	1.15155		1.11064	1.13109	0.980969		1.05232	1.01665	0.777028		0.834764	0.805896	0.94692	0.482387	1.26151	0.0442928	0.712493	0.0116316	0.949201	0.548445
D7UA58	46.37	9	9	46	248	28.3621	5.75732	0.921023	0.976956	0.985043	0.961008	1.10732	1.04059	1.12818	1.09203	0.863621	0.914346	0.850447	0.876138	1.04812	1.11734	1.09581	1.08709	0.880019	0.0168882	0.805948	0.00171758	0.995477	0.889617	0.911687	0.0387819
D7UAA6	13.94	6	6	28	502	54.6892	5.98584	0.996666	0.916225	1.06884	0.993912	1.19716	1.13115	1.35133	1.22654	0.767363	0.766615	0.792671	0.77555	1.08513	1.11517	0.885943	1.02875	0.810335	0.0417718	0.753877	0.0249974	0.838737	0.11133	0.7803	0.00826149
D7UAC9	51.83	31	31	321	764	83.433	7.34229	0.870242	0.768354	0.939536	0.859377	1.09102	1.23528	1.14038	1.15556	0.81111	0.796881	0.964872	0.857621	1.22817	1.22392	1.00251	1.15153	0.743688	0.0105281	0.744764	0.0329623	0.996515	0.964773	0.997956	0.982017
D7UBH2	46.32	22	23	84	516	59.1174	6.3667	1.31904	1.242	1.12376	1.22827	1.00458	0.998329	1.02499	1.0093	0.908191	1.04423	1.00629	0.98624	0.759956	0.728112	0.842581	0.776883	1.21694	0.0188194	1.26948	0.0167903	0.769723	0.00268289	0.802953	0.0256104
D7UBN6	13.02	15	15	36	1114	126.002	5.99854	1.02674	1.18014	0.947526	1.05147	1.00636	0.965473	1.02773	0.999855	1.16608	1.22203	1.04979	1.14596	0.919851	0.789021	0.981151	0.896674	1.05162	0.505715	1.27801	0.0305605	0.896804	0.158088	1.08987	0.328877
D7UBY5	58.14	4	4	32	86	8.98968	7.94287	1.37018	1.20582	1.25122	1.27574	1.06091	1.23622	1.10397	1.1337	0.908096	0.95121	0.88007	0.913125	0.533737	0.654861	0.765986	0.651528	1.12529	0.119784	1.40151	0.0203445	0.574692	0.00483033	0.715761	0.00242082
D7UC00	3.38	1	1	3	207	23.2586	9.34912	1.06986	0.953694	0.954612	0.992723	0.860671	0.783054	0.774055	0.805926	0.921002	0.974371	1.18697	1.02745	1.13419	1.32196	1.04687	1.16768	1.23178	0.0169094	0.879908	0.289068	1.44886	0.0134598	1.03498	0.719053
D7UC23	37.42	8	8	31	318	34.6259	6.52197	0.971932	0.944399	0.81284	0.909724	1.08816	1.06208	1.20466	1.1183	1.00235	1.02223	1.06263	1.02907	0.953315	0.954912	1.00815	0.972124	0.813485	0.0338757	1.05858	0.0873865	0.869284	0.0367644	1.13119	0.0841715
D7UC86	14.66	3	3	6	348	38.1048	5.57959	0.893309		0.955426	0.924368	1.12027		1.11714	1.11871	1.0219		0.874453	0.948174	1.01227		1.16822	1.09024	0.826283	0.0246624	0.869691	0.316579	0.974557	0.750126	1.02575	0.794081
D7UC96	6.06	2	2	6	429	48.2061	7.92822	1.02233	1.16182	1.19294	1.12569	1.20325	0.986412	0.979422	1.05636	0.97671	1.12204	1.02053	1.03976	0.867952	0.788832	0.778276	0.811686	1.06563	0.485321	1.28098	0.0114417	0.768378	0.0359542	0.923658	0.274057
D7UD94	6.62	4	4	7	695	77.695	6.37939	1.14607	0.970572	1.20673	1.10779	1.42517	1.37969	1.30051	1.36846	0.729006	0.768948	0.745362	0.747772	0.752828	0.84466	0.858019	0.818502	0.809518	0.0306835	0.913586	0.113657	0.598121	0.000364322	0.675013	0.00739799
D7UDD0	16.96	2	3	23	171	18.3222	5.60498	1.07973	0.829833	1.05456	0.988038	0.978184	0.998123	1.25002	1.07544	0.838478	0.816148	0.815037	0.823221	1.09303	1.40559	1.00666	1.16843	0.918727	0.500548	0.704555	0.0467183	1.08646	0.567543	0.833187	0.107799
E0CNZ2	5.81	2	2	3	396	43.6395	6.12549	1.13314	1.01014	0.884934	1.00941	1.00881	0.962689	0.993994	0.988498	0.975104	1.21466	1.21131	1.13369	0.903072	0.925191	0.861049	0.896437	1.02115	0.788594	1.26467	0.0436311	0.906868	0.0165869	1.12313	0.309516
E0CP52	12.64	1	1	7	87	8.87029	7.98682	1.04197	1.00913	1.06768	1.03959	0.891074	0.997323	1.04262	0.977005	0.819884	0.8394	0.855875	0.838387	1.1918	1.13785	1.14281	1.15749	1.06406	0.262249	0.724317	9.22911e-05	1.18473	0.0199063	0.806458	0.000536618
E0CPD6	3.95	1	1	4	228	25.2973	8.45557	1.18293	1.04545	1.09685	1.10841	0.885284	0.872843	0.775337	0.844488	0.889522	0.967831	1.1466	1.00132	1.01055	1.13741	0.922495	1.02349	1.31252	0.00763734	0.97834	0.832764	1.21196	0.0662936	0.903385	0.281029
E0CPI5	18.77	6	6	11	389	43.7931	8.14795	1.06328	1.23004	1.08654	1.12662	1.01198	0.849162	0.89492	0.918688	1.05325	1.1243	1.10828	1.09528	0.825805	0.742847	0.892669	0.82044	1.22634	0.0432264	1.33499	0.00473951	0.893057	0.20533	0.972179	0.608063
E0CQN9	17.13	6	6	21	467	52.269	6.37939	0.924448	0.789964	0.797914	0.837442	0.961568	1.07366	1.21411	1.08311	1.02143	0.920845	0.940369	0.960881	1.12736	1.26466	1.1795	1.19051	0.77318	0.0446393	0.807118	0.0104352	1.09916	0.266788	1.1474	0.081688
E0CR04	15.68	9	9	29	644	70.8316	7.6792	0.987704	1.19424	0.922391	1.03478	1.19051	0.861239	1.06346	1.0384	1.04713	1.1284	1.11468	1.09674	0.847098	0.856607	0.924321	0.876008	0.996509	0.978448	1.25197	0.00321756	0.843611	0.175965	1.05987	0.509692
E0CR69	11.48	4	5	19	697	76.4309	7.98682	0.835427	0.823727	0.794495	0.817883	1.01284	1.03868	0.895582	0.982369	1.2875	1.21744	1.20942	1.23812	1.04661	1.00205	1.10534	1.05133	0.832562	0.0227442	1.17767	0.00859963	1.0702	0.264819	1.51381	0.000108879
E0CRC2	37.72	8	8	53	167	18.625	10.1841	0.881229	0.989366	1.02508	0.965226	1.09434	0.705374	0.943743	0.914486	0.898828	0.812059	0.836227	0.849038	1.08553	1.46488	1.28383	1.27808	1.05548	0.697003	0.664306	0.0189107	1.39759	0.0822321	0.879626	0.0823916
E0CRQ1	5.29	3	3	5	775	87.8625	6.75635	0.916209	0.838744	0.800251	0.851735	1.11904	0.99899	1.0382	1.05208	1.03221	1.05643	0.864264	0.984303	0.990876	1.18232	1.41758	1.19693	0.809575	0.0151066	0.822359	0.19665	1.13768	0.322215	1.15565	0.128643
E0CSC8	12.94	3	9	25	564	62.7275	8.95361	1.16377	1.19507		1.17942	0.952308	0.983351		0.967829	0.910309	1.23031		1.07031	1.01434	0.694815		0.854575	1.21862	0.0106761	1.25245	0.440712	0.882981	0.55356	0.907488	0.567332
E0CSF7	2.56	1	1	2	351	38.7488	5.69385	1.31057		1.23455	1.27256	0.754352		0.787057	0.770705	0.920384		0.930906	0.925645	0.951326		1.07727	1.0143	1.65116	0.00673032	0.912596	0.295735	1.31607	0.0645112	0.72739	0.0120161
E0CSP0	51.52	11	21	323	396	42.7882	9.40771	1.09028	0.921693	0.751954	0.921308	0.889199	0.977696	1.65922	1.17537	0.868924	0.907212	0.804025	0.860054	1.12506	1.197	1.01397	1.11201	0.783844	0.387336	0.773422	0.014622	0.946092	0.811703	0.933514	0.581242
E0CUD5	1.28	1	1	2	546	61.2035	8.83643		0.84827	0.973533	0.910902		1.32447	1.22768	1.27608		0.815958	0.971165	0.893562		1.02037	0.879702	0.950035	0.713829	0.0439081	0.940556	0.643736	0.744496	0.0622343	0.980964	0.877968
E0CUT0	3.73	1	1	6	295	34.0644	6.44287	0.863989	0.964428	1.0361	0.95484	1.14491	0.901368	1.1108	1.05236	0.947632	0.939449	0.836022	0.907701	1.10925	1.21493	1.13408	1.15275	0.907334	0.344422	0.787421	0.0069777	1.0954	0.290772	0.950631	0.486086
E0CUU2	6.74	1	1	3	178	19.6954	7.43018	0.98252	0.839166	0.810004	0.87723	1.20018	1.01394	1.11609	1.11007	0.905584	0.914612	1.07353	0.964575	0.96728	1.26327	1.0514	1.09398	0.790247	0.037193	0.881708	0.279647	0.985509	0.883702	1.09957	0.315979
E0CUW3	5.76	2	2	3	243	26.7323	6.88818	1.06339		0.953842	1.00862	0.939924		1.16046	1.05019	1.17206		1.07558	1.12382	0.886154		0.809329	0.847741	0.960413	0.767764	1.32567	0.0464406	0.807226	0.22509	1.11422	0.255214
E0CV25	9.56	2	4	19	523	56.1302	6.58057	0.829757	1.49494	0.948307	1.091	1.21667	0.723651	0.851147	0.930488	1.36272	1.35654	1.36125	1.36017	0.749656	0.491461	0.682594	0.641237	1.1725	0.559629	2.12117	0.00074632	0.68914	0.157862	1.24672	0.25916
E0CV68	17.89	13	13	51	950	105.625	5.0083	1.01338	1.21685	0.987298	1.07251	0.876165	0.920792	0.93651	0.911156	1.15083	1.1948	1.09137	1.14567	0.986544	0.801853	0.925136	0.904511	1.17708	0.0971351	1.26662	0.0177195	0.992707	0.913166	1.06821	0.404138
E0CVD7	58.1	7	8	133	210	23.0553	4.51318	0.834294	0.748128	0.946584	0.843002	1.01337	1.11612	1.07641	1.06863	0.905183	0.910173	0.962059	0.925805	1.2262	1.2225	1.03603	1.16158	0.788859	0.0252778	0.797024	0.0226164	1.08697	0.252378	1.09822	0.241401
E2GMW1	46.96	6	6	54	115	12.7415	6.29053	1.0799	1.04447	0.969685	1.03135	1.29678	1.4808	1.51759	1.43173	0.667672	0.70875	0.939411	0.771944	0.89377	0.60266	0.538721	0.678384	0.720355	0.00611341	1.13792	0.535452	0.473822	0.00426872	0.748479	0.0457717
F6GSN7	25.79	28	28	93	1322	141.508	6.59521	1.36506	1.17861	1.18012	1.24126	0.964178	0.968118	0.916212	0.949502	0.94515	1.10442	1.06245	1.03734	0.7499	0.79524	0.870235	0.805125	1.30728	0.0104096	1.28842	0.0171945	0.847944	0.0205448	0.835713	0.0594005
F6GT51	2.37	1	1	4	464	51.1644	5.85889	0.859871	1.59261	1.15768	1.20339	0.742859	0.663983	0.79133	0.732724	1.8031	1.20426	1.151	1.38612	0.817891	0.591019	0.804032	0.737647	1.64235	0.0948161	1.87911	0.0429565	1.00672	0.955152	1.15185	0.573234
F6GT65	18.06	3	3	132	299	32.1418	6.41748	0.86067	0.930609	0.927021	0.9061	1.27243	1.06409	1.1602	1.16557	1.13297	1.0902	0.810355	1.01117	0.898385	0.965659	1.2504	1.03815	0.777386	0.0157074	0.974019	0.864164	0.890675	0.360632	1.11596	0.368205
F6GTE2	60.61	1	18	98	358	40.7705	6.68311	0.877815	0.857677	0.917835	0.884442	1.17073	1.00419	1.0532	1.07604	1.10636	1.16139	0.822844	1.0302	0.94706	1.08591	1.38348	1.13882	0.821943	0.0217589	0.904623	0.548736	1.05834	0.672523	1.1648	0.242458
F6GTF4	22.92	10	10	23	480	52.5217	5.98584	1.08913	1.22044	1.05275	1.12077	0.812522	0.65591	0.730401	0.732944	1.3344	0.986514	1.2292	1.18337	0.793039	0.794512	0.856351	0.814634	1.52914	0.0046994	1.45264	0.0247061	1.11145	0.176327	1.05585	0.614852
F6GTJ1	17.89	3	3	9	123	13.2713	5.2876	0.960929	0.892881	0.863279	0.905696	1.05891	1.30495	1.14102	1.16829	1.04959	1.02121	1.10436	1.05839	0.953824	0.813292	0.799141	0.855419	0.775232	0.0280037	1.23727	0.0211038	0.732197	0.0233147	1.16859	0.0156542
F6GTJ2	19.76	8	8	13	496	53.0503	6.07471	0.779111	0.834132	0.739453	0.784232	0.925469	0.920207	1.09829	0.981324	0.9909	1.10912	1.09758	1.06587	1.31513	1.20478	1.1071	1.209	0.799158	0.0380375	0.881609	0.113652	1.23201	0.0532757	1.35912	0.00377459
F6GTM7	54.43	8	25	338	485	53.045	6.1001	0.895085	1.07268	0.93305	0.966939	1.11753	1.10367	0.995757	1.07232	1.03068	1.08313	1.17691	1.09691	1.0061	0.852045	0.819114	0.892419	0.901727	0.187212	1.22914	0.0464271	0.832233	0.0603054	1.13441	0.132238
F6GU44	6.62	3	3	24	559	59.3936	9.77393	0.756623	1.09621	0.916149	0.922993	1.08434	1.0581	0.835355	0.992597	1.41256	1.13666	1.22217	1.25713	0.933205	0.825798	1.06327	0.940757	0.929876	0.609905	1.3363	0.0412261	0.947773	0.646329	1.36202	0.058827
F6GU72	32.42	1	8	148	219	24.6467	10.0376	0.91561	0.796056	1.02438	0.912017	1.03553	0.961147	0.821153	0.939277	1.23998	1.30311	1.24376	1.26228	0.937881	1.04294	0.827008	0.935943	0.970977	0.779638	1.34868	0.00762919	0.996451	0.971765	1.38406	0.00711094
F6GUB9	19.35	2	2	22	124	14.2565	10.7847	0.983423	0.891125	1.00917	0.96124	0.911722	1.05623	0.941299	0.96975	0.922526	0.905555	0.939062	0.922381	1.10636	1.03457	1.19481	1.11191	0.991225	0.888165	0.829546	0.0160798	1.1466	0.0903179	0.959574	0.354244
F6GUD0	31.55	15	22	174	859	98.2499	5.79541	0.59201	0.678991	0.740562	0.670521	0.752404	0.836303	0.822271	0.803659	1.05676	1.10832	1.10276	1.08928	1.6473	1.47798	1.31661	1.48063	0.834335	0.0571679	0.735688	0.0155986	1.84236	0.00238676	1.62453	0.000813313
F6GUF4	23.08	12	12	46	637	67.9361	7.50342	0.89096	1.21674	1.01545	1.04105	1.0963	0.936445	0.967064	0.999937	1.2294	1.28972	1.10468	1.20793	0.898547	0.7416	0.868763	0.836303	1.04112	0.719888	1.44437	0.00692411	0.836356	0.0757543	1.1603	0.201964
F6GUK3	14.69	3	3	20	245	28.5174	11.0923	0.732333	0.679983	0.724123	0.712146	0.79298	1.06044	0.982169	0.945196	1.06675	0.836105	1.09628	0.999711	1.46169	1.53359	1.31834	1.43788	0.753438	0.0452038	0.69527	0.0134492	1.52124	0.00832046	1.4038	0.0265346
F6GUR4	23.44	9	9	133	337	36.2855	6.80029	0.846129	1.0735	0.969038	0.962888	1.01824	0.970917	0.814435	0.934532	1.24779	1.11088	1.19668	1.18512	0.98286	0.941703	0.908934	0.944499	1.03034	0.768598	1.25476	0.00604404	1.01066	0.885887	1.23079	0.0445644
F6GUU1	17.13	10	10	39	712	79.6747	6.40479	0.88441	0.864966	0.869403	0.872927	1.18123	1.0213	1.23224	1.14492	0.900961	0.953175	0.894592	0.916242	1.03108	1.18126	1.08277	1.09837	0.762431	0.0130282	0.834185	0.0189332	0.959337	0.579535	1.04962	0.090109
F6GUZ6	7.59	2	2	2	290	32.1381	5.40186	0.744279		0.729052	0.736665	1.26704		1.12605	1.19654	0.783792		1.05365	0.918722	1.26933		1.18011	1.22472	0.615662	0.022956	0.750148	0.164162	1.02355	0.76769	1.24714	0.310277
F6GV26	54.75	4	40	797	652	71.2972	5.24951	0.916617	0.995819	1.02048	0.977639	0.88075	0.843197	0.70122	0.808389	1.65768	1.12485	1.21469	1.33241	0.710055	0.81211	0.859244	0.793803	1.20937	0.0548842	1.67851	0.0342021	0.981957	0.845543	1.36288	0.101776
F6GV27	11.43	5	5	14	455	49.3211	9.23193	0.815643	0.904742	0.960679	0.893688	1.27439	1.0791	1.21348	1.18899	0.839837	0.917677	0.902709	0.886741	1.11819	1.045	0.875728	1.01297	0.751638	0.0144907	0.875383	0.170547	0.851965	0.128604	0.992226	0.893025
F6GV40	43.91	2	15	367	230	25.441	10.3013	0.848234	0.562459		0.705347	0.615433	0.631092		0.623263	0.729732	1.03354		0.881637	1.6909	1.85149		1.77119	1.1317	0.62414	0.497765	0.0353424	2.84181	0.00490288	1.24994	0.486934
F6GV75	7.45	1	1	4	255	28.816	8.92432	0.766154	0.764144	0.837092	0.78913	1.10222	0.943252	0.957401	1.00096	1.0376	0.893605	1.01597	0.982391	1.19163	1.42678	1.28109	1.29983	0.788376	0.0195896	0.755784	0.0178944	1.29859	0.0248103	1.2449	0.0190872
F6GV93	16.43	5	5	18	487	55.5348	7.97217	0.714569	0.91161	0.818026	0.814735	0.976816	0.905463	1.09465	0.99231	0.988005	0.961643	0.915973	0.955207	1.29712	1.15835	1.26828	1.24125	0.821049	0.0885591	0.769552	0.00374992	1.25087	0.0231282	1.17241	0.081553
F6GVR6	8.82	6	6	13	692	77.5501	6.32861	1.12426	1.20858	1.03096	1.12127	1.06172	0.957971	0.917702	0.979131	1.16882	1.29561	1.032	1.16548	0.696799	0.613197	0.941449	0.750481	1.14516	0.100708	1.55298	0.0289952	0.766477	0.10038	1.03943	0.655177
F6GW55	5.25	2	2	3	533	61.3502	9.05615	0.5272	0.565065		0.546133	1.12271	1.40695		1.26483	0.759266	0.66688		0.713073	1.57627	1.34759		1.46193	0.431784	0.0375687	0.487762	0.0260631	1.15583	0.392866	1.30568	0.0789768
F6GW80	50.77	10	10	65	195	22.1889	9.83252	0.942687	0.993967	1.10073	1.01246	1.22223	0.964739	0.976126	1.05437	0.801017	0.816179	0.944364	0.853853	1.02739	1.21723	1.01877	1.0878	0.960257	0.685106	0.784937	0.0417026	1.03171	0.768363	0.843344	0.0714025
F6GW98	31.8	3	16	64	544	59.4566	8.92432	1.12114	1.30449	1.18351	1.20305	1.00129	0.790534	0.802943	0.864922	1.00239	1.06809	1.07674	1.04907	0.90251	0.894318	0.888274	0.895034	1.39093	0.0177033	1.1721	0.0029526	1.03482	0.682518	0.872011	0.058663
F6GWJ1	20.2	15	15	35	807	90.8242	6.88818	1.01643	1.06883	0.997445	1.02757	1.03288	1.08931	0.984208	1.03547	1.07971	1.037	1.10735	1.07469	0.942588	0.841813	0.876009	0.886803	0.992371	0.841873	1.21187	0.00641512	0.856428	0.0247547	1.04586	0.186246
F6GWS4	20.48	5	6	18	332	36.5565	9.37842	1.31215	0.660781	0.725234	0.899388	0.784737	1.15668	1.24235	1.06126	0.790761	0.838501	0.945021	0.858094	1.00654	1.36973	1.25692	1.21106	0.847475	0.553115	0.708546	0.0388923	1.14116	0.444443	0.954087	0.855175
F6GWX6	9.38	1	1	4	128	12.9347	4.81787	0.935985	0.95959	0.906087	0.933888	1.05877	1.08226	1.10031	1.08045	0.779685	0.896869	0.875389	0.850648	1.22686	1.07917	1.22023	1.17542	0.864353	0.0017111	0.723697	0.00569211	1.0879	0.128281	0.910868	0.100978
F6GWY4	13.98	4	4	9	379	40.0036	5.41455	1.09901	0.926663	1.08813	1.03794	0.935974	1.10624	1.1547	1.06564	0.861773	0.880266	0.869255	0.870431	1.13753	1.06672	0.972381	1.05888	0.974003	0.765124	0.822031	0.0173234	0.993655	0.93808	0.838617	0.0402563
F6GXS2	6.61	2	3	6	469	52.0622	6.13818	1.26882	1.21072		1.23977	0.960933	0.894733		0.927833	0.821623	0.981506		0.901565	0.906913	0.874228		0.89057	1.33621	0.0193546	1.01235	0.905153	0.959839	0.419033	0.7272	0.0578159
F6GXS8	9.13	3	3	6	449	51.1254	8.90967	0.904249	0.817167		0.860708	0.911134	1.14313		1.02713	0.918778	0.842578		0.880678	1.2416	1.20769		1.22464	0.837972	0.311331	0.71913	0.0143833	1.1923	0.234064	1.0232	0.762895
F6GXX4	44.07	6	6	88	118	11.998	8.49951	0.762161	0.702196	0.945891	0.803416	1.21799	1.14785	1.14685	1.1709	0.849745	0.850658	0.853132	0.851179	1.20789	1.3027	1.15166	1.22075	0.686154	0.00882393	0.697258	0.00110771	1.04258	0.374917	1.05945	0.550288
F6GXY7	25.48	5	6	24	263	27.9567	7.95752	1.04226	1.36128	1.37229	1.25861	0.920717	0.830605	0.786873	0.846065	1.10185	0.880419	0.83699	0.939752	0.904835	0.813649	0.85368	0.857388	1.4876	0.0231275	1.09606	0.393197	1.01338	0.823018	0.74666	0.0786699
F6GXZ1	5.12	2	2	4	625	68.0456	6.13818	0.865075	0.951269	0.873562	0.896635	0.819066	0.81866	0.793972	0.810566	1.37506	1.43637	1.20627	1.33924	1.06427	0.978013	1.0975	1.04659	1.10618	0.0397959	1.27961	0.0194761	1.29119	0.00296418	1.49362	0.00394036
F6GY60	42.47	12	12	68	332	36.4703	5.80811	1.25933	0.9156	1.08523	1.08672	0.825117	0.781686	0.747074	0.784626	0.843543	1.09825	1.15781	1.0332	1.06719	1.29279	0.921156	1.09371	1.38502	0.0412022	0.944674	0.697525	1.39393	0.0488647	0.950751	0.718528
F6GYW7	50	2	5	53	108	12.0396	10.5942	1.03727	1.07304	1.14608	1.08546	0.772675	0.928884	0.761475	0.821011	1.07705	1.09203	1.05986	1.07631	1.06923	0.952655	1.01303	1.01164	1.3221	0.0135809	1.06393	0.137652	1.23219	0.0401592	0.991572	0.797378
F6GZ63	6.15	1	2	14	244	26.9489	7.50342	1.14732	1.11016		1.12874	0.947125	0.909514		0.928319	0.932615	1.07732		1.00497	0.968538	0.961231		0.964885	1.2159	0.0169569	1.04154	0.635659	1.03939	0.196512	0.890343	0.239373
F6GZC7	25.19	2	9	50	393	44.9659	7.60596	0.957472	0.878035	0.929574	0.921694	1.13088	1.09211	1.38262	1.20187	0.90495	1.04472	0.799969	0.916546	1.05534	1.05789	1.16293	1.09205	0.766882	0.0407004	0.839289	0.0911853	0.908624	0.323961	0.994415	0.948303
F6GZD1	21.36	4	6	22	398	42.9487	7.31299	1.1229	1.3722	1.23458	1.24323	0.987792	0.995413	0.896124	0.959777	0.959531	0.904272	0.967164	0.943656	0.724702	0.72641	0.749361	0.733491	1.29533	0.0228545	1.28653	0.000597323	0.764231	0.00233541	0.759038	0.0160427
F6GZN9	21.03	8	8	24	390	44.5051	5.22412	1.03217	1.15128	1.01892	1.06745	1.07898	1.03607	1.02554	1.04686	1.0742	1.03401	1.09706	1.06842	0.822161	0.762321	0.767701	0.784061	1.01967	0.671976	1.36268	0.000430641	0.748962	0.000473725	1.00091	0.984182
F6H029	66.77	9	23	540	331	35.0979	7.6792	0.774845	0.949098	0.852318	0.858754	1.1763	1.01582	1.31843	1.17018	1.04607	0.947549	0.758125	0.917249	1.08785	1.09065	1.33024	1.16958	0.733862	0.0366989	0.784257	0.0964253	0.999482	0.996169	1.06812	0.584138
F6H042	19.41	5	8	32	371	39.6583	6.15088	0.888573	0.973494	0.8892	0.917089	1.31502	0.887883	1.09861	1.1005	0.806023	0.878151	0.967683	0.883952	1.00846	1.25424	1.14771	1.1368	0.833337	0.22066	0.777579	0.0411602	1.03298	0.811322	0.963868	0.576711
F6H099	7.46	2	3	15	389	44.2104	6.58057	0.809701	1.23364	0.893575	0.978973	0.614529	0.608965	0.607003	0.610166	1.83573	1.62431	1.49316	1.65107	0.91441	0.748234	0.802149	0.821598	1.60444	0.0466336	2.00958	0.00172301	1.34652	0.0124959	1.68653	0.0147485
F6H0B1	34.94	12	12	63	332	37.3022	8.60205	0.968441	0.92223	1.06539	0.985355	1.17171	1.0123	0.965314	1.04977	0.860031	0.869876	0.969882	0.89993	1.03339	1.23281	1.04628	1.10416	0.938637	0.440889	0.815036	0.049638	1.05181	0.577174	0.913305	0.194502
F6H0D9	5.99	10	10	17	1852	206.297	6.15088	1.10376	1.17233	1.10482	1.12697	0.98523	1.12997	0.9403	1.0185	1.03011	1.13645	1.0951	1.08722	0.91704	0.61742	0.883672	0.806044	1.1065	0.152823	1.34884	0.0478543	0.791404	0.127477	0.96473	0.358781
F6H0E6	11.11	3	3	10	234	26.3277	8.77783	1.09281	1.11611	0.970186	1.0597	0.977727	0.903836	0.897897	0.926487	1.07385	1.04601	1.21273	1.11086	0.888984	0.851208	0.921756	0.887316	1.14379	0.0626377	1.25194	0.0157108	0.957721	0.298157	1.04828	0.497297
F6H0H3	1.95	1	1	2	666	75.0365	6.03662	0.933442		1.07521	1.00433	1.30174		1.22071	1.26122	0.820581		0.75979	0.790185	1.00209		1.09548	1.04878	0.796313	0.0879006	0.753431	0.043421	0.831561	0.0752536	0.78678	0.108934
F6H0M5	4.73	4	4	4	909	101.783	7.6792	0.648784		0.791685	0.720234	1.12155		0.859204	0.990379	0.870224		0.853084	0.861654	1.41278		1.70665	1.55971	0.727231	0.21225	0.552444	0.0416958	1.57486	0.101749	1.19635	0.188325
F6H0V3	39.19	72	72	380	2258	251.112	6.48096	1.07921	1.16356	1.11763	1.12013	1.05785	0.998477	1.02441	1.02691	1.05495	1.06722	0.96556	1.02924	0.863685	0.770905	0.897874	0.844155	1.09078	0.035363	1.21926	0.0203358	0.822032	0.0117952	0.918857	0.0869182
F6H120	24.37	8	8	99	439	46.4982	7.85498	0.866018	0.898992	0.80432	0.856443	1.05505	1.13411	1.15775	1.11564	1.24606	1.07523	1.10036	1.14055	0.943921	0.960284	0.929027	0.94441	0.767672	0.00339238	1.20768	0.0221312	0.846521	0.0061075	1.33173	0.00909426
F6H1A2	12.41	3	3	7	266	29.4363	6.80029	1.48815	1.61156	1.18054	1.42675	0.770484	0.508081	0.99179	0.756785	0.95032	1.16607	0.901662	1.00602	0.698082	0.74683	0.974133	0.806348	1.88527	0.0241753	1.24762	0.164857	1.06549	0.777092	0.705113	0.0501933
F6H1G5	1.8	1	1	2	501	55.9524	6.26514	0.92664		0.859837	0.893239	1.14824		0.935214	1.04173	1.1778		1.34025	1.25903	0.872341		0.748897	0.810619	0.85746	0.314857	1.55317	0.0480566	0.778149	0.20127	1.40951	0.0530944
F6H1K6	9.51	2	2	10	284	32.2066	8.17725	0.851828	0.7957	0.884437	0.843988	1.03464	0.794187	1.06356	0.96413	1.05145	1.01124	0.930211	0.997634	1.13931	1.40519	1.20743	1.25064	0.875389	0.249388	0.797696	0.044266	1.29717	0.0702537	1.18205	0.0252176
F6H2A6	4.19	1	2	6	501	55.8956	7.54736	1.09343	1.46608	1.28924	1.28292	0.986166	0.59045	0.823589	0.800068	1.38285	1.29454	0.988854	1.22208	0.665169	0.737742	0.866934	0.756615	1.60351	0.0373672	1.6152	0.0249936	0.945688	0.753361	0.952582	0.724286
F6H2C1	7.37	2	2	6	339	37.66	9.51025	0.983473	1.00636	0.817857	0.935896	1.27174	1.29447	1.26221	1.27614	0.90504	0.8431	0.934305	0.894148	0.8812	0.856186	1.10352	0.946968	0.733382	0.00481484	0.944222	0.559473	0.742058	0.0141819	0.955393	0.556759
F6H2D9	7.87	1	1	3	254	27.738	8.74854	0.955324	0.876688	0.769453	0.867155	1.27024	1.28921	1.26091	1.27345	0.930263	0.907827	0.916249	0.918113	0.922672	0.961614	1.20317	1.02915	0.680949	0.00173065	0.892108	0.275469	0.808159	0.0502175	1.05876	0.400856
F6H2H2	31.44	6	6	34	229	26.101	9.30518	0.808741	0.83039	1.01424	0.884458	1.19534	1.16763	1.05456	1.13918	0.877731	0.982156	1.08196	0.980616	1.10964	1.00719	0.99305	1.03663	0.776401	0.0310731	0.945966	0.465275	0.909981	0.144241	1.10872	0.335435
F6H2N2	14.7	4	11	82	1041	115.664	8.27979	0.918426	0.911672	0.95883	0.929643	1.18111	1.12086	1.18597	1.16265	0.971268	0.981497	0.884566	0.945777	0.960881	1.00565	1.15	1.03884	0.799592	0.00080799	0.910413	0.224395	0.893516	0.111343	1.01736	0.66069
F6H2N4	9.98	4	4	12	451	50.6884	8.00146	0.810487	0.771126		0.790806	0.819858	0.727678		0.773768	0.723878	0.791198		0.757538	1.43481	1.55798		1.49639	1.02202	0.766263	0.506242	0.00890292	1.9339	0.0111424	0.957931	0.483419
F6H2U5	23.21	11	11	40	530	60.0737	8.92432	1.03388	0.889896	0.921012	0.948264	1.17677	1.14261	1.20299	1.17412	0.915062	0.962186	0.854543	0.910597	1.03472	0.97894	1.03477	1.01614	0.807635	0.00868069	0.896131	0.0437289	0.865448	0.00346383	0.960278	0.521713
F6H2W9	0.76	1	1	2	1967	213.969	5.31299		0.989461	0.910475	0.949968		1.0365	1.24362	1.14006		0.869297	0.878993	0.874145		1.10968	1.09551	1.10259	0.833259	0.228456	0.792809	0.00140986	0.967132	0.752671	0.920184	0.196981
F6H316	43.76	1	18	208	457	51.8915	5.92236	0.622641	0.319108		0.470874	1.46906	1.45448		1.46177	0.95536	1.29939		1.12737	1.11542	1.14011		1.12777	0.322126	0.0227145	0.999651	0.998388	0.771507	0.00183758	2.39421	0.103487
F6H3A8	41.09	19	39	317	954	104.745	6.88818	1.01167	1.1182	0.959192	1.02969	0.934155	0.892694	0.954855	0.927234	1.28561	1.23268	1.1044	1.20756	0.827432	0.852467	0.905926	0.861942	1.11049	0.110939	1.40098	0.00412544	0.929583	0.0912372	1.17275	0.0671152
F6H3N5	6.71	3	3	6	447	51.4306	8.26514	0.950007	0.845107	0.895324	0.896813	1.00761	0.939497	1.23418	1.06043	0.890215	0.870231	0.894946	0.885131	1.15347	1.35869	1.09994	1.20403	0.845705	0.157005	0.735138	0.0157931	1.13542	0.293899	0.986974	0.727292
F6H419	46.06	1	14	211	393	42.8901	6.53662	1.21757	0.884571	1.1736	1.09191	1.39846	1.72648	1.55864	1.56119	0.679902	0.679176	0.708051	0.689043	0.708229	0.602379	0.604358	0.638322	0.699409	0.0291438	1.07946	0.234085	0.408868	0.00079446	0.631042	0.018438
F6H487	10.99	6	6	16	473	53.3079	8.32373	0.963072	0.728983	0.872878	0.854978	0.877069	0.964163	0.949155	0.930129	0.947323	0.880964	1.02857	0.952286	1.19049	1.41365	1.12873	1.24429	0.919203	0.363046	0.765325	0.038923	1.33776	0.0256543	1.11381	0.292926
F6H4A0	23.74	16	16	52	712	79.7759	8.83643	0.744808	0.808677	0.887366	0.813617	1.22747	1.33797	1.26865	1.27803	0.844263	0.793038	0.830107	0.822469	1.2482	1.08921	1.12154	1.15298	0.636616	0.000890964	0.713341	0.00289248	0.902154	0.0983326	1.01088	0.850253
F6H4A9	6.82	4	4	8	718	80.3776	7.50342	0.8516	0.854032	0.812983	0.839539	1.2636	1.24585	1.10578	1.20508	0.790902	0.876879	0.807684	0.825155	1.13792	1.02477	1.48279	1.21516	0.696668	0.00210426	0.67905	0.0497635	1.00837	0.948433	0.982867	0.651157
F6H4H6	34.15	8	8	69	246	26.422	6.60986	0.907649	0.874209	0.904033	0.895297	1.15424	1.02201	1.06195	1.0794	0.878309	0.807702	0.88133	0.85578	1.09351	1.31211	1.19489	1.20017	0.82944	0.01051	0.713049	0.00700351	1.11189	0.179449	0.955861	0.207166
F6H4T7	53.58	41	41	660	853	95.1761	6.11279	1.00317	1.07965	0.997256	1.02669	0.981706	0.958292	0.985431	0.975143	1.07126	1.17414	1.06929	1.10489	0.987061	0.825307	0.858394	0.890254	1.05286	0.137935	1.2411	0.0235649	0.912948	0.165197	1.07617	0.147499
F6H4W1	33.6	26	26	104	1015	108.085	6.93213	0.848201	0.918929	1.01882	0.92865	1.26241	1.16835	1.14094	1.19057	0.926049	0.845423	0.858251	0.876574	0.999008	1.00998	1.05541	1.02146	0.780007	0.0131837	0.858155	0.0088579	0.857964	0.0141232	0.943923	0.400857
F6H4Y4	25.55	8	8	27	364	42.1389	8.74854	1.05706	1.04292	1.02681	1.04226	0.917935	0.775917	0.899374	0.864409	1.12776	1.13044	1.03825	1.09882	0.991073	1.08812	0.932836	1.00401	1.20575	0.0173063	1.09443	0.156843	1.1615	0.092966	1.05426	0.147309
F6H5L2	6.98	4	4	9	774	86.2149	8.08936	0.993168	1.15119	0.998705	1.04769	0.939021	1.26238	0.94018	1.04719	1.07821	1.07956	1.32724	1.16167	0.963275	0.714277	0.574265	0.750606	1.00047	0.996904	1.54764	0.0431687	0.716778	0.131118	1.1088	0.30791
F6H5M6	3.93	1	2	5	534	61.1005	8.92432	0.900875	0.968644		0.93476	1.19295	1.29068		1.24181	1.04162	0.825369		0.933494	0.962614	0.91653		0.939572	0.752737	0.0355185	0.993531	0.961151	0.756612	0.0304977	0.998646	0.9921
F6H5V9	19	2	3	6	221	24.7559	8.98291		0.938333	0.920642	0.929487		0.822771	0.923117	0.872944		1.0483	0.977135	1.01272		1.23244	1.26354	1.24799	1.06477	0.382631	0.811478	0.0261765	1.42964	0.0190562	1.08954	0.151243
F6H619	16.21	5	5	20	364	39.0873	6.97607	1.17476	1.32156	1.30081	1.26571	0.823434	0.780165	0.797325	0.800308	1.19162	1.24995	0.99378	1.14512	0.849322	0.770871	0.883883	0.834692	1.58153	0.00061112	1.3719	0.0212584	1.04296	0.39028	0.904723	0.251637
F6H649	16.84	1	1	4	95	11.0203	7.02002	1.14443		1.00413	1.07428	0.85688		0.888342	0.872611	1.15709		1.22995	1.19352	0.866054		0.781036	0.823545	1.23111	0.107063	1.44925	0.0221391	0.943771	0.392181	1.111	0.270452
F6H6V1	26.57	2	5	89	207	22.9487	5.96045	0.84989	1.0236	0.934547	0.936012	1.31452	1.10566	1.14891	1.18969	0.97352	1.00971	1.05212	1.01178	0.881401	1.01343	0.869001	0.921276	0.786767	0.0351638	1.09824	0.153644	0.774381	0.0269644	1.08095	0.240755
F6H6W3	9.46	2	2	6	317	35.9251	6.26514	0.988191	1.25395	0.994607	1.07892	0.952538	0.836843	0.940539	0.909973	1.09015	1.17882	1.10059	1.12319	0.941779	0.795651	0.953363	0.896931	1.18566	0.149744	1.25225	0.0174789	0.985667	0.845251	1.04103	0.655173
F6H703	11.59	7	7	14	647	73.4709	6.44287	1.06751	1.18698	1.00411	1.0862	0.913153	0.842365	0.951117	0.902212	1.27195	1.19348	1.07002	1.17848	0.910511	0.846603	1.0629	0.940005	1.20393	0.0419676	1.2537	0.0518571	1.04189	0.625707	1.08496	0.310556
F6H740	4.29	3	3	8	770	83.3221	7.98682	1.69003	1.41934	1.32673	1.4787	0.65369	0.806238	1.00197	0.820633	0.72127	1.03229	0.782057	0.845204	0.785415	0.75391	0.903246	0.81419	1.8019	0.011398	1.03809	0.783338	0.99215	0.956332	0.571585	0.0118927
F6H7K5	44.79	8	12	168	355	38.0801	5.51611	0.826438	0.705049	0.65405	0.728512	1.12364	1.11819	1.3537	1.19851	0.922566	0.791885	0.851909	0.855453	1.20282	1.39396	1.3403	1.31236	0.60785	0.00719539	0.651842	0.00259772	1.095	0.302322	1.17425	0.116507
F6H7K9	28.91	10	10	32	460	50.9159	7.40088	0.736304	0.644499	0.919532	0.766778	1.15523	1.12226	1.00091	1.0928	1.03203	0.789221	0.937862	0.919704	1.12709	1.4172	1.26826	1.27085	0.701664	0.0251721	0.723692	0.032775	1.16293	0.137264	1.19944	0.227522
F6H866	3.31	2	2	5	635	69.9702	5.42725	1.24262	1.20154	1.10176	1.18197	0.949343	0.861819	0.860381	0.890515	0.973074	1.25119	0.980136	1.06813	0.812794	0.791014	1.09036	0.898055	1.32729	0.00468106	1.18938	0.269861	1.00847	0.943931	0.903687	0.321259
F6H8F3	34.19	14	14	137	427	47.413	8.35303	1.1107	1.16281	1.00035	1.09128	0.946832	1.02734	1.0123	0.995491	1.08274	1.01125	1.10779	1.06726	0.901895	0.846189	0.831335	0.859806	1.09623	0.150133	1.24128	0.00451122	0.863701	0.0143291	0.977982	0.689716
F6H8J1	14.1	2	3	6	227	26.5447	6.53662	0.86156		0.646257	0.753908	0.752999		0.45427	0.603634	1.72493		1.69619	1.71056	0.865132		0.971279	0.918206	1.24895	0.50014	1.86294	0.00478086	1.52113	0.185629	2.26892	0.0126444
F6H966	28.79	12	15	47	521	56.6983	9.14404	0.930964	0.90701	0.993327	0.943767	1.03941	1.1548	1.0173	1.0705	0.892976	0.793907	0.938677	0.875187	1.1803	1.10785	1.11201	1.13339	0.88161	0.0636081	0.772186	0.00610547	1.05874	0.265934	0.927333	0.241107
F6H9A9	36.54	6	10	204	353	37.489	6.17627	0.933682	0.793787	0.627705	0.785058	1.20048	1.34282	1.80895	1.45075	0.859564	0.905872	0.744441	0.836626	1.02863	1.07208	1.05841	1.05304	0.541139	0.0309538	0.794486	0.012095	0.725859	0.096987	1.06569	0.635301
F6H9R9	2.72	1	1	5	441	48.8758	7.6792	1.1244	1.00209	0.874348	1.00028	0.844718	1.02792	0.98325	0.951964	1.07738	1.18585	1.15573	1.13965	0.967921	0.888348	0.976919	0.944396	1.05075	0.623015	1.20675	0.0103759	0.99205	0.908613	1.13933	0.152853
F6HA96	30.84	2	5	79	227	24.2748	8.66064	1.11697	0.688267	0.962655	0.922632	0.886919	1.39026	1.20182	1.15967	0.723241	0.880851	0.905595	0.836562	1.22736	1.13713	1.01476	1.12642	0.795599	0.286843	0.742674	0.0260423	0.971328	0.844789	0.906713	0.565987
F6HAC9	2.7	5	5	8	1814	199.238	6.48096	0.956751	1.04557	1.01605	1.00612	1.11392	0.977346	0.847994	0.979754	1.06277	1.34502	1.17551	1.19443	0.950942	0.78467	0.901156	0.878923	1.02691	0.761361	1.35897	0.0300071	0.897085	0.331038	1.18716	0.0939487
F6HAG6	49.33	1	18	480	446	50.2128	4.85596	1.02852	1.19923		1.11387	1.01018	0.998586		1.00438	1.23065	1.20902		1.21983	0.831652	0.710223		0.770937	1.10901	0.329001	1.58228	0.0183559	0.767575	0.0619806	1.09513	0.343271
F6HAJ0	3.89	3	3	3	694	74.8022	7.91357	0.840152		1.04218	0.941168	0.799818		1.18443	0.992124	0.767974		0.684053	0.726014	1.52802		1.30148	1.41475	0.948639	0.836363	0.513174	0.0294074	1.42598	0.198782	0.771396	0.188075
F6HBQ3	63.56	3	24	422	450	49.5233	5.05908	0.939268	0.771389	0.872053	0.860903	1.18311	1.21161	1.32834	1.24102	0.854775	1.13087	0.916725	0.967456	1.04812	0.98722	0.734769	0.92337	0.693706	0.00450396	1.04774	0.746497	0.744041	0.0397531	1.12377	0.332911
F6HBT1	24.31	4	6	93	288	32.5667	6.39209	0.80593	0.885311	1.089	0.926747	1.23283	1.27272	1.10834	1.20463	1.00118	0.901656	0.926539	0.943126	1.02556	0.972374	0.927956	0.975298	0.76932	0.046749	0.967014	0.477655	0.809623	0.0158006	1.01768	0.863609
F6HBT2	18.24	2	2	6	148	16.1097	5.50342	0.825393	1.00625	0.859912	0.897185	1.28726	1.16349	1.11983	1.19019	0.901174	0.882435	0.884895	0.889501	0.962275	0.953422	1.28725	1.06765	0.753813	0.0172485	0.833139	0.180611	0.897038	0.367519	0.991436	0.897035
F6HBX4	5.87	1	2	10	358	39.2395	5.04639	0.787204	1.12662	0.971859	0.961895	1.03223	0.737757	0.697839	0.82261	1.27285	1.44384	1.488	1.40156	1.01616	0.848078	0.616216	0.826819	1.16932	0.388267	1.69513	0.0125032	1.00512	0.979862	1.45708	0.0203808
F6HC12	35.56	3	7	35	239	26.4596	4.56396	1.24222	0.927788	1.04166	1.07056	0.99233	1.15022	1.09578	1.07944	0.76982	0.804083	0.875803	0.816568	0.903894	0.99599	1.08726	0.995716	0.991766	0.935331	0.820082	0.0434621	0.922434	0.299669	0.762751	0.059013
F6HC13	35.42	3	7	43	240	26.8891	4.85596	0.860413	0.758255	0.60896	0.742542	0.845529	1.03147	0.919724	0.93224	0.99781	1.00213	1.07822	1.02605	1.32278	1.25294	1.50508	1.36027	0.796514	0.105023	0.754304	0.0136932	1.45914	0.00985392	1.38181	0.021651
F6HC92	15.17	8	8	23	534	59.165	5.73193	1.09776	1.21507	1.02872	1.11385	0.994554	0.895617	0.886112	0.925428	0.935304	1.00971	0.951675	0.965563	0.955301	0.968143	1.05349	0.992311	1.2036	0.0431953	0.973045	0.522356	1.07227	0.222782	0.866871	0.0654973
F6HCA1	3.21	2	2	5	560	62.8277	5.87158	1.1911	1.15518	1.20653	1.18427	0.971143	0.946959	0.892381	0.936828	0.90362	0.898163	0.960659	0.920814	0.921218	0.997502	0.883364	0.934028	1.26413	0.000883188	0.985852	0.752172	0.997011	0.948654	0.777537	0.000466942
F6HCH6	2.65	1	1	2	678	77.4173	5.68115	0.932355	0.949554		0.940955	1.1176	1.18614		1.15187	0.981716	0.905639		0.943678	1.03479	0.983825		1.00931	0.816893	0.0269296	0.934977	0.288141	0.876232	0.0792039	1.00289	0.950687
F6HD52	50.98	1	11	102	204	24.3243	11.4292	0.870813	0.727974	0.893646	0.830811	0.88888	0.933126	0.967576	0.929861	1.02232	1.03539	0.978031	1.01191	1.25769	1.37863	1.18678	1.27437	0.893479	0.155141	0.794051	0.0110229	1.37049	0.00468769	1.21798	0.0295771
F6HD91	1.94	1	1	5	567	60.612	6.69775	1.20663	0.661263	1.13565	1.00118	0.95682	1.74056	0.786301	1.16123	1.01041	1.11467	1.17294	1.09934	0.816723	0.619014	0.807558	0.747765	0.862174	0.662403	1.47017	0.0117746	0.643944	0.241253	1.09805	0.610022
F6HD94	70.37	5	5	94	81	8.63157	9.979	0.807676	0.868293	0.987386	0.887785	1.22399	1.16836	1.08174	1.15803	0.845326	0.902937	0.982335	0.910199	1.11129	1.00821	1.13126	1.08359	0.766632	0.0157467	0.839988	0.0345406	0.935712	0.256409	1.02525	0.751443
F6HDA6	9.09	3	3	11	352	39.2533	8.32373	0.953903	0.912179	1.03546	0.967182	1.18603	1.23352	1.23485	1.21813	0.96563	0.986611	0.840284	0.930842	0.983787	0.920082	1.02315	0.975673	0.793987	0.00317596	0.954051	0.458233	0.800958	0.00205642	0.962427	0.566774
F6HDF4	56.36	1	2	23	55	6.22592	4.55127	0.803778	0.854587	0.777395	0.81192	0.919727	0.906477	0.780169	0.868791	1.09231	0.988388	1.0359	1.03886	1.22554	1.28629	1.52016	1.344	0.93454	0.31813	0.772967	0.0322156	1.54697	0.00902618	1.27952	0.00380619
F6HDI1	10.79	1	1	6	139	14.7416	5.2749	1.0397	1.01087	1.02726	1.02594	1.1321	0.914561	0.997522	1.01473	0.820295	0.908337	0.948084	0.892239	1.01646	1.16837	1.07772	1.08752	1.01106	0.869236	0.820437	0.0282378	1.07173	0.399297	0.869676	0.0258725
F6HDI4	1.08	2	2	9	2674	286.849	4.79248	0.931313	0.7963	0.975877	0.901163	0.94331	1.07197	1.16618	1.06049	0.939408	0.940739	0.868824	0.916324	1.20016	1.23616	1.10254	1.17962	0.849762	0.131358	0.776796	0.00477694	1.11234	0.191746	1.01682	0.809826
F6HDL1	4.15	2	2	9	579	63.2752	6.75635	1.06896	0.889879	1.04504	1.00129	0.863667	0.780358	0.819039	0.821022	1.06616	1.2522	0.829982	1.04945	1.02449	1.18963	1.35936	1.19116	1.21957	0.041903	0.881032	0.414482	1.45083	0.0205579	1.04809	0.738319
F6HDM0	35.79	7	7	38	271	29.512	6.52197	1.20759	1.56264	1.37344	1.38123	0.888091	0.722559	0.827506	0.812719	1.15956	1.00545	0.995872	1.05363	0.734514	0.690482	0.752528	0.725842	1.69951	0.00741905	1.45159	0.00429229	0.893103	0.168472	0.762821	0.0470068
F6HDT7	55.78	11	11	47	199	23.4153	5.04639	1.13446	1.11169	1.06978	1.10531	0.871485	0.860973	0.797706	0.843388	1.14	1.06297	1.11668	1.10655	0.912943	1.10596	0.967491	0.995464	1.31056	0.000927451	1.1116	0.146695	1.18032	0.0699193	1.00112	0.968594
F6HDW1	28.16	8	14	138	586	64.4458	6.0874	1.04793	0.896737	0.996008	0.980226	1.11472	1.34087	1.17643	1.21068	0.805823	0.822592	0.95812	0.862178	1.01062	0.914426	0.913266	0.946106	0.809652	0.0462345	0.911292	0.221522	0.781469	0.0240839	0.879571	0.145915
F6HE13	0.61	2	2	5	4262	476.225	6.58057	1.02859	1.06371	0.947422	1.01324	0.777357	0.971265	0.862397	0.87034	1.28441	1.26825	1.15151	1.23472	0.965959	0.816275	1.01808	0.933437	1.16419	0.0957664	1.32277	0.0149047	1.0725	0.487043	1.21859	0.0150307
F6HEC4	3.14	1	1	6	255	28.4484	5.33838	0.764948	0.655216	0.524661	0.648275	0.701708	0.881374	0.722494	0.768526	1.13655	1.04975	1.31245	1.16625	1.44701	1.49871	1.4658	1.47051	0.843531	0.251057	0.793095	0.0180838	1.91342	0.000280532	1.79901	0.00756832
F6HEF8	24.82	12	14	47	548	59.4528	5.92236	0.975444	0.971644	1.06795	1.00501	1.21137	1.29932	1.11735	1.20934	0.949542	0.904437	0.905872	0.91995	0.910515	0.771713	0.959298	0.880509	0.83104	0.028947	1.04479	0.534528	0.728088	0.012903	0.915362	0.0708401
F6HEK1	15.3	2	6	30	536	59.7284	6.39209	1.14078	0.865798	0.991105	0.999228	0.87897	1.25248	1.10781	1.07975	1.11846	1.14571	1.00274	1.08897	0.85868	0.848074	0.920715	0.875823	0.925421	0.582123	1.24337	0.0124455	0.811131	0.140231	1.08981	0.378786
F6HEM2	11.71	2	2	11	205	21.4449	8.66064	0.918791	0.691409	0.758338	0.789513	1.00645	1.24844	1.39058	1.21516	0.919719	0.707325	0.985659	0.870901	1.10093	1.26691	0.905652	1.09116	0.64972	0.0312973	0.798142	0.175528	0.897958	0.463712	1.10309	0.491961
F6HES7	28.78	11	11	63	403	45.6534	6.56592	0.942928	0.941327	0.969413	0.951223	1.07609	0.867347	0.992222	0.978553	0.911	0.943532	0.948661	0.934397	1.09758	1.2573	1.1077	1.1542	0.972071	0.678903	0.809566	0.0142626	1.17949	0.0921192	0.982312	0.321924
F6HEY1	2.7	1	1	4	630	70.2335	5.79541	0.899421	0.975707	0.891074	0.922067	1.16796	1.20367	1.00719	1.12627	1.12204	0.957886	1.13096	1.0703	0.927743	0.892767	0.968958	0.929823	0.81869	0.0366916	1.15108	0.0806952	0.825576	0.0378613	1.16076	0.0762893
F6HF84	1.08	1	1	3	738	82.119	6.21436	1.18945	1.24749	1.44058	1.29251	1.09905	0.876468	0.957404	0.97764	0.683759	0.896697	0.792878	0.791111	0.98043	0.966764	0.84336	0.930185	1.32207	0.0345241	0.850488	0.138728	0.951459	0.577183	0.612076	0.00682463
F6HFI2	1	1	1	2	996	111.207	6.55127	0.867725	0.998731		0.933228	0.978524	0.936567		0.957545	0.994089	0.919694		0.956891	1.21126	1.16207		1.18666	0.974605	0.757468	0.806373	0.0356632	1.23927	0.0193317	1.02536	0.783157
F6HFJ9	3.35	1	1	2	269	29.0792	6.43018	0.867864	0.970953		0.919409	1.09787	1.1189		1.10839	0.878357	0.785299		0.831828	1.19898	1.10691		1.15295	0.8295	0.0695068	0.721479	0.0391242	1.0402	0.444955	0.904742	0.334402
F6HFK7	8.36	6	6	16	873	98.2005	6.43018	0.934222	0.949261	0.848855	0.910779	1.01879	0.921353	0.812418	0.917519	1.10127	1.30561	1.23362	1.2135	1.02355	0.972983	1.02139	1.00598	0.992654	0.925052	1.20629	0.0287484	1.09641	0.225885	1.33238	0.010957
F6HG12	5.45	1	1	2	275	30.0195	8.79248	1.17931		1.06944	1.12437	0.922091		0.902519	0.912305	1.13469		1.11984	1.12727	0.804717		0.864235	0.834476	1.23245	0.0627849	1.35087	0.0107963	0.914689	0.130935	1.00257	0.96309
F6HG44	63.24	15	21	497	340	36.895	7.18115	1.08299	1.5953	0.874759	1.18435	1.03513	0.700253	1.01551	0.916963	1.33053	1.14083	1.237	1.23612	0.551193	0.619252	0.713205	0.627883	1.2916	0.32768	1.96871	0.00108393	0.684742	0.0708242	1.04371	0.826281
F6HG89	9.7	3	3	5	371	40.7216	8.30908	0.822246	0.915239	0.902135	0.879873	0.789467	0.873571	0.887353	0.850131	1.05767	0.996352	0.925122	0.993047	1.34145	1.2384	1.41829	1.33272	1.03499	0.519755	0.74513	0.006288	1.56766	0.00133272	1.12862	0.0781668
F6HGH4	63.6	25	29	264	500	55.2504	7.02002	1.10671	1.23279	1.07495	1.13815	1.01911	0.914268	0.938812	0.957395	1.09793	1.12368	1.0792	1.10027	0.794894	0.75009	0.890929	0.811971	1.1888	0.0350354	1.35506	0.00268831	0.848104	0.0496037	0.966719	0.49003
F6HGK6	12.2	2	2	8	246	24.5654	8.36768	0.884905	0.806901	0.853768	0.848525	1.22768	0.992228	1.15857	1.12616	0.925244	1.06828	0.843158	0.94556	1.04899	1.10523	1.31174	1.15532	0.753468	0.0194457	0.818439	0.112572	1.0259	0.797093	1.11436	0.235562
F6HGK9	7.96	2	2	4	226	23.3755	5.57959		0.7434	0.739384	0.741392		0.961038	0.961708	0.961373		0.977396	1.36387	1.17063		1.29737	0.841442	1.0694	0.77118	8.56245e-05	1.09466	0.76707	1.11237	0.682267	1.57896	0.156461
F6HGL0	23.23	7	7	16	465	51.4164	6.81494	0.875759	0.936294	0.877678	0.896577	1.1592	1.13887	1.06737	1.12181	0.981501	0.98692	0.970416	0.979612	1.0667	0.996987	1.02966	1.03112	0.799222	0.00275478	0.95005	0.0677554	0.919153	0.0576342	1.09261	0.015347
F6HGP7	18.73	3	5	19	267	29.0921	5.64307	1.05743	1.00326	0.96806	1.00958	1.26089	1.29737	1.10517	1.22114	0.900284	0.843632	0.947765	0.897227	0.837835	0.860325	1.05699	0.918382	0.826754	0.0303747	0.976965	0.794104	0.752069	0.0293908	0.88871	0.047576
F6HGW2	5.02	3	5	12	836	92.1985	7.54736	1.4227	1.36403		1.39336	0.573941	0.386163		0.480052	0.921739	2.02488		1.47331	0.80724	0.551676		0.679458	2.90253	0.0114018	2.16836	0.295936	1.41538	0.335497	1.05738	0.898187
F6HGX0	35.73	21	22	128	571	63.9529	6.45557	1.02099	1.09439	1.01475	1.04338	0.945298	0.928654	0.886198	0.92005	1.09622	1.18262	1.12768	1.13551	0.972875	0.827157	0.944015	0.914682	1.13404	0.0164902	1.24142	0.0125208	0.994166	0.91617	1.0883	0.0623774
F6HGY7	18.42	31	31	91	1797	199.404	5.92236	1.06013	1.05919	1.02118	1.04683	1.021	1.10508	0.990434	1.03884	1.03122	1.1658	1.03893	1.07865	0.939523	0.781281	0.936728	0.885844	1.00769	0.837804	1.21765	0.0472888	0.852727	0.070668	1.0304	0.522693
F6HHA3	39.87	9	10	38	311	34.3661	4.83057	0.754044	0.647902	0.73543	0.712459	0.863468	1.10644	0.938157	0.969356	1.26124	1.14374	1.25622	1.2204	1.16555	1.20283	1.08931	1.15256	0.734981	0.0312655	1.05886	0.253182	1.189	0.0818506	1.71294	0.000546012
F6HHA9	19.41	11	12	47	675	76.3704	6.03662	1.12568	1.1785	1.03688	1.11369	0.935329	1.01984	1.13538	1.03018	1.0297	1.08696	1.00893	1.04187	0.957911	0.74271	0.867285	0.855969	1.08106	0.30591	1.21718	0.0492524	0.830892	0.11024	0.935508	0.204689
F6HHI1	24.41	7	7	60	299	34.2394	8.42627	0.918585	1.02609	1.06375	1.00281	1.13155	0.808853	0.964358	0.968253	0.902628	0.88409	0.911398	0.899372	0.977807	1.19623	1.06716	1.0804	1.03569	0.75371	0.832443	0.0472209	1.11583	0.376007	0.896853	0.0795058
F6HHS2	60	34	35	344	775	85.2537	5.71924	0.842232	0.953287	0.926802	0.90744	1.22309	1.11948	1.15389	1.16549	1.01589	0.965934	0.918656	0.966828	1.00868	1.00147	1.09189	1.03401	0.778593	0.00468215	0.935026	0.171432	0.887192	0.0353522	1.06544	0.245721
F6HHU6	5.58	1	2	35	573	65.1439	5.88428	1.35307	1.24151	1.06912	1.22123	1.11112	1.11304	1.70137	1.30851	0.827641	0.974344	0.757139	0.853041	0.654382	0.630261	0.586295	0.623646	0.933299	0.703091	1.36783	0.0266968	0.476607	0.0256129	0.698508	0.0243551
F6HHX2	27.66	28	28	121	1099	119.347	5.21143	1.01161	0.912196	0.908003	0.943936	0.885536	1.09299	0.957495	0.978674	1.17416	1.21504	1.08744	1.15888	1.0071	0.851414	1.01172	0.956743	0.964505	0.643927	1.21128	0.0354398	0.977591	0.79868	1.22771	0.0131909
F6HI22	7.5	4	5	13	680	75.1041	8.39697	1.06605	1.13519	0.969113	1.05678	1.05968	1.01671	0.878411	0.984935	1.0531	1.07412	1.17172	1.09965	0.935924	0.808429	0.932219	0.892191	1.07295	0.379989	1.23253	0.0202666	0.905837	0.24945	1.04056	0.517465
F6HI27	28.15	7	7	36	405	43.8984	6.80029	0.921383	0.86552	0.971375	0.919426	1.09797	1.35259	1.17614	1.2089	0.922152	0.920916	0.917867	0.920311	1.02709	0.954837	0.970924	0.984284	0.760546	0.0235488	0.935006	0.0434167	0.814196	0.0457371	1.00096	0.978295
F6HID7	2.64	2	2	3	569	63.6079	6.81494	1.07611	1.1616	1.22815	1.15529	0.833864	1.0037	0.709794	0.849118	1.086	0.978653	1.04985	1.03817	1.02788	0.881399	0.976606	0.961962	1.36057	0.0331123	1.07922	0.225684	1.13289	0.302302	0.898623	0.0965226
F6HIK4	16.31	10	10	70	705	76.1248	8.08936	0.81482	0.703448	0.727195	0.748488	0.742769	0.854939	0.873575	0.823761	1.14798	1.06091	1.09233	1.10041	1.39766	1.47373	1.43597	1.43579	0.908622	0.22903	0.766413	0.000567298	1.74297	0.00019052	1.47017	0.00114733
F6HJH4	4.52	3	3	9	664	74.7308	8.45557	0.942081	1.1009	0.996245	1.01307	0.767595	0.590961	0.845511	0.734689	1.28577	1.46394	0.925339	1.22502	1.09013	1.01744	1.31348	1.14035	1.37892	0.0347331	1.07425	0.665554	1.55215	0.0253976	1.20921	0.268648
F6HJI2	18.35	3	3	4	218	24.5544	9.14404	1.05782	1.04246		1.05014	0.853517	0.839393		0.846455	1.0015	1.05341		1.02746	1.04015	1.11823		1.07919	1.24063	0.0026127	0.952063	0.384845	1.27495	0.0278539	0.978398	0.490185
F6HJN7	4.13	1	1	2	218	24.9476	5.40186	1.00236	0.929195		0.965778	1.12237	1.10716		1.11477	0.834466	0.773602		0.804034	1.06053	1.17129		1.11591	0.86635	0.0575238	0.720521	0.0386861	1.00102	0.985583	0.832524	0.0767264
F6HJZ9	20.28	22	22	89	1218	134.365	6.0874	1.03368	1.15322	1.04067	1.07586	0.964872	0.995697	0.99332	0.98463	1.06324	1.12387	1.07657	1.08789	0.933373	0.858104	0.887803	0.893093	1.09265	0.084622	1.21812	0.00242544	0.907035	0.0189378	1.01119	0.792882
F6HK70	10.46	3	5	16	459	53.2221	7.07861	1.39906	1.47516	1.19855	1.35759	1.03022	0.782336	0.861236	0.891265	0.636477	1.06261	1.0755	0.924863	0.63892	0.747655	0.809886	0.732154	1.52322	0.0133672	1.26321	0.275376	0.821478	0.146793	0.681254	0.0597845
F6HKY8	30.67	37	37	194	1454	161.714	7.50342	0.831754	0.746331	0.769859	0.782648	1.05519	1.22147	1.10459	1.12708	0.939519	0.896848	0.924713	0.92036	1.22358	1.16162	1.31453	1.23324	0.694402	0.00342787	0.746293	0.00246755	1.09419	0.184852	1.17596	0.00832528
F6HLA8	18.64	5	5	28	279	29.2802	6.78564	1.23224	1.62068	1.47586	1.44293	0.533238	0.521646	0.423054	0.492646	1.86824	1.13183	1.22415	1.40808	0.488029	0.741698	0.588108	0.605945	2.92894	0.00131628	2.32377	0.0299393	1.22998	0.237468	0.975846	0.899016
F6HLE2	11.66	11	11	23	1269	138.124	6.23975	1.09052	1.08614	1.02447	1.06704	0.992275	0.886653	0.912271	0.930399	1.12109	1.12675	1.04259	1.09681	0.881242	0.897873	0.948191	0.909102	1.14686	0.0234167	1.20648	0.00514756	0.977109	0.60176	1.0279	0.437222
F6HLF4	22.99	3	13	47	622	66.9762	8.08936	1.17839	1.06681	1.00789	1.08436	0.827996	0.946954	0.919448	0.898133	1.04415	1.11809	1.04018	1.06747	0.980683	0.944395	1.05667	0.993917	1.20735	0.0390084	1.07401	0.152276	1.10665	0.121491	0.984426	0.778197
F6HLJ6	22.56	4	5	24	297	31.1524	9.21729	0.78193	1.16606	1.07503	1.00767	0.952024	0.938439	0.928496	0.939653	1.00362	1.14163	1.07915	1.0748	0.928629	0.789424	0.887169	0.868407	1.07239	0.589404	1.23767	0.0228471	0.924179	0.163698	1.06662	0.613027
F6HLJ7	22.13	3	8	105	497	53.797	9.0708	0.93979	0.744164	0.966229	0.883394	0.811625	1.05343	1.0823	0.982451	1.09428	0.960727	0.872877	0.975961	1.15865	1.28555	1.24954	1.23125	0.899174	0.421717	0.792661	0.0267551	1.25324	0.0567681	1.10478	0.385573
F6HLL3	41.56	7	10	65	231	25.8894	10.0962	0.962855	0.813087	0.956983	0.910975	0.852771	1.01768	0.980695	0.950381	0.876785	0.948361	1.00837	0.944505	1.26716	1.25439	1.04737	1.18964	0.958536	0.603326	0.793943	0.0385617	1.25175	0.051376	1.03681	0.617391
F6HM24	19.34	9	9	105	274	30.3619	9.02686	0.85306	0.9363	1.04494	0.944766	1.07704	1.03838	1.07917	1.06486	0.947689	0.883763	0.873567	0.901673	1.18442	1.19106	1.03824	1.13791	0.887218	0.103322	0.792396	0.0126952	1.06859	0.229852	0.954387	0.513661
F6HM73	51.41	19	19	288	426	46.4073	5.96045	0.939027	0.964733	0.980309	0.961356	1.17596	1.07139	1.25027	1.16587	0.87564	0.886571	0.847432	0.869881	1.03988	1.06837	0.987423	1.03189	0.824582	0.0184648	0.842996	0.00358367	0.885082	0.0786326	0.904848	0.00547464
F6HM79	3.2	2	2	3	749	82.599	7.32764	0.703117	0.646615	0.768781	0.706171	1.01874	1.21217	0.922796	1.05123	1.4822	1.06433	1.37938	1.30864	1.00476	1.17887	0.819545	1.00106	0.671754	0.0200269	1.30726	0.132187	0.952268	0.727416	1.85314	0.00992452
F6HMB4	40.68	3	6	34	177	19.7141	7.44482	1.17786	0.945214	1.11264	1.07857	1.00175	1.09281	0.930963	1.00851	0.767071	0.855736	0.931552	0.851453	0.99707	1.11232	1.07269	1.06069	1.06947	0.449319	0.802733	0.0230143	1.05174	0.417424	0.789426	0.0539211
F6HME2	6.56	3	3	9	366	40.6378	5.2749	0.937199	0.762421	1.07114	0.923587	1.01651	1.50198	1.29874	1.27241	0.93695	0.544642	0.664866	0.715486	1.10015	1.12517	1.17021	1.13184	0.725858	0.104593	0.632142	0.0241598	0.889529	0.379002	0.774681	0.228431
F6HMG8	6.49	2	2	4	462	50.3309	6.16357	0.751597		0.823735	0.787666	1.16011		1.1663	1.1632	1.12289		0.864975	0.993931	1.0733		1.31018	1.19174	0.677153	0.0091654	0.834016	0.375858	1.02453	0.832099	1.26187	0.263371
F6HMN8	50.72	3	37	609	765	84.9376	6.50732	0.898668	0.871229	0.982545	0.917481	1.12004	1.23552	1.18313	1.17956	1.09047	1.04286	0.912804	1.01538	0.972878	0.909238	1.01388	0.965331	0.777815	0.00518063	1.05184	0.459427	0.818381	0.00902532	1.1067	0.193873
F6HMP3	31.26	14	14	113	515	56.0911	7.53271	0.922823	0.939826	0.91142	0.92469	1.05904	1.10958	1.23725	1.13529	0.96219	0.990653	0.95746	0.970101	1.11115	1.00072	0.998264	1.03671	0.814495	0.0171819	0.935749	0.159857	0.913166	0.202757	1.04911	0.0266057
F6HN34	3.07	1	1	2	261	29.3029	8.6167	0.82974	1.29888		1.06431	1.37022	0.892974		1.1316	1.16012	1.0715		1.11581	0.813395	0.777167		0.795281	0.940539	0.859225	1.40303	0.0215853	0.702795	0.295118	1.04838	0.849213
F6HNC5	4.36	3	3	6	665	75.1907	7.92822	0.925903	1.11061	1.07544	1.03731	0.835398	0.710925	0.89391	0.813411	1.32167	1.46982	0.82318	1.20489	1.04238	0.88719	1.33761	1.08906	1.27527	0.0458037	1.10636	0.649298	1.33888	0.125568	1.16155	0.456749
F6HNF5	16.74	2	11	58	723	78.7809	6.31592	0.57284	0.675786	0.862779	0.703802	1.02111	1.43285	0.980167	1.14471	0.926724	0.832919	0.976044	0.911896	1.55658	1.09071	1.28712	1.31147	0.614829	0.0581656	0.695323	0.0475537	1.14568	0.446684	1.29567	0.092865
F6HNZ0	3.28	1	1	2	610	68.9049	8.99756	1.07145	1.21348		1.14247	0.83031	0.800128		0.815219	1.15958	0.999192		1.07939	0.981981	1.00794		0.994959	1.40142	0.0458622	1.08486	0.407831	1.22048	0.0120417	0.944787	0.615604
F6HPC4	16.98	1	8	14	636	71.7261	7.21045	1.0102	0.842185		0.92619	0.86106	1.00645		0.933752	0.977623	0.992371		0.984997	1.15919	1.2147		1.18694	0.991901	0.95192	0.829859	0.0196249	1.27116	0.0828725	1.06349	0.557739
F6HPF4	5.54	2	2	3	397	44.1752	6.72705	0.978444	0.978555	1.12301	1.02667	0.84954	0.736191	0.901376	0.829036	1.10157	1.25927	1.10681	1.15588	1.11317	1.14781	0.815631	1.02554	1.23839	0.0448776	1.1271	0.329227	1.23702	0.165985	1.12586	0.141508
F6HPK5	11	6	6	13	618	68.927	5.96045	0.975283	0.919837	1.02503	0.973382	1.22136	1.23622	1.06661	1.17473	0.744998	0.816693	1.10531	0.889	1.08202	1.03933	0.766954	0.962766	0.828601	0.0317007	0.923381	0.644049	0.819564	0.132901	0.91331	0.501085
F6HPM7	8.73	5	7	16	928	105.24	6.29053	1.27474	1.4691	1.14577	1.29654	0.854399	0.720689	0.794102	0.78973	1.11618	1.32782	1.05785	1.16728	0.838973	0.586277	0.916936	0.780729	1.64175	0.00755638	1.49512	0.0402385	0.988603	0.937016	0.900306	0.358594
F6HPN2	28.26	7	14	108	545	59.0405	7.45947	1.13722	1.42129	1.20308	1.25386	0.854339	0.735817	0.871504	0.820554	1.30359	1.18662	0.930162	1.14012	0.798723	0.68054	1.07168	0.850313	1.52807	0.0106566	1.34083	0.144181	1.03627	0.821323	0.909287	0.461386
F6HPN7	3.86	3	3	7	958	108.717	5.42725	0.908345	0.843819	0.93582	0.895995	1.02939	1.13988	1.09879	1.08935	1.15642	1.06558	1.0812	1.10107	1.04592	1.03215	0.870963	0.98301	0.822503	0.0101909	1.1201	0.133187	0.902381	0.175922	1.22888	0.00632723
F6HPP2	5.31	3	3	5	584	66.0185	6.53662	1.05869		1.06134	1.06001	1.02404		1.11926	1.07165	1.05977		1.01247	1.03612	0.855187		0.813992	0.834589	0.989144	0.829807	1.24147	0.0233756	0.778791	0.0446992	0.977457	0.419329
F6HPR1	23.86	3	3	9	197	22.334	6.52197	0.763138	0.650847	0.549112	0.654366	1.2693	1.13502	0.9276	1.11064	1.43713	1.04871	1.68298	1.3896	0.766793	1.32228	0.558422	0.8825	0.589179	0.0175654	1.57462	0.15894	0.794587	0.410866	2.12359	0.0194995
F6HQ72	20.79	4	4	23	303	33.4009	5.14795	0.878066	0.89434	0.943982	0.905463	0.871797	1.11629	0.905543	0.964542	1.30912	1.23457	1.13239	1.22536	1.03711	0.895821	1.04897	0.993966	0.938748	0.49624	1.2328	0.0311362	1.03051	0.762507	1.35329	0.00432919
F6HQ84	11.64	6	6	47	507	55.4246	7.89893	0.711285	0.78343	0.554178	0.682964	0.927175	1.05839	1.17372	1.05309	1.78104	1.06558	0.945813	1.26415	0.839797	1.22285	1.45064	1.1711	0.648532	0.0196497	1.07945	0.782954	1.11206	0.571915	1.85097	0.0971732
F6HQD7	13.95	4	4	15	301	33.0956	6.40479	0.789576	1.00639	0.933341	0.909769	0.955354	0.743755	0.770971	0.82336	1.73348	1.84451	1.32819	1.63539	0.806524	0.755636	0.922602	0.828254	1.10495	0.401032	1.97451	0.00800698	1.00595	0.955706	1.79759	0.0127978
F6HQF0	49.61	13	13	56	385	42.0629	7.13721	1.01474	1.05298	0.946671	1.0048	1.10926	0.962347	1.09632	1.05598	0.891316	0.923457	0.891068	0.901947	1.05494	1.06962	1.1538	1.09279	0.951532	0.414891	0.825365	0.00425954	1.03486	0.54798	0.897642	0.0353059
F6HQJ3	14.29	3	3	7	168	18.7657	8.646	1.24846		0.770971	1.00971	0.407631		0.619978	0.513805	2.02883		1.57343	1.80113	0.40976		0.722028	0.565894	1.96517	0.198129	3.1828	0.0464998	1.10138	0.808534	1.7838	0.138559
F6HQR0	4.38	7	7	10	1665	187.321	5.12256	1.11878		1.0637	1.09124	0.891312		0.924225	0.907768	1.01166		0.92712	0.969392	0.962139		1.06807	1.0151	1.20211	0.0292411	0.954968	0.569478	1.11824	0.192604	0.888342	0.137061
F6HQS3	52.99	20	20	167	402	46.778	8.45557	0.793514	0.901407	0.929505	0.874809	1.27923	0.988358	1.41389	1.22716	0.91017	0.841075	0.769038	0.840094	1.11314	1.26521	1.06243	1.14693	0.712873	0.0561197	0.732475	0.0138482	0.934618	0.59617	0.960318	0.58249
F6HQT9	12.2	8	11	23	918	102.372	8.93896	1.02054	1.2167	1.05735	1.0982	0.954943	1.1043	1.08612	1.04845	1.05515	1.04082	1.08637	1.06078	0.953869	0.65733	0.77312	0.794773	1.04744	0.550507	1.3347	0.038173	0.758043	0.0612478	0.965929	0.57685
F6HQY0	28.25	11	11	42	361	41.3449	6.27783	0.986585	0.83654	1.02034	0.947822	0.990694	0.832877	0.958609	0.927393	0.872	0.931122	0.924322	0.909148	1.13957	1.3577	1.15448	1.21725	1.02203	0.796781	0.746887	0.0133427	1.31255	0.0272845	0.959196	0.551112
F6HR02	3.6	1	1	3	222	25.7732	9.0415	0.984716	0.857623	1.06303	0.968457	0.768672	0.743118	0.708809	0.7402	1.03563	1.1282	1.28585	1.14989	1.22031	1.36039	0.813571	1.13142	1.30837	0.0215224	1.01633	0.922997	1.52854	0.0766188	1.18735	0.127071
F6HR30	42.71	10	10	137	288	31.4917	5.2876	1.0666	0.802589	0.977527	0.948907	1.01085	1.02278	1.28241	1.10535	0.767327	0.814479	0.865318	0.815708	1.18659	1.34162	0.944735	1.15765	0.85847	0.254691	0.704625	0.0451969	1.04732	0.737515	0.859629	0.18191
F6HR78	40.64	7	13	113	219	25.393	5.71924	1.14512	1.19764	1.15895	1.16724	0.878985	1.08883	0.851691	0.939834	1.06235	1.03527	1.10811	1.06858	0.898377	0.837532	0.855421	0.863777	1.24196	0.041108	1.2371	0.00183095	0.919073	0.379504	0.915476	0.0202637
F6HRE3	10.2	3	3	8	255	28.5687	8.14795	1.0442	1.05718	1.10769	1.06969	0.872517	0.828261	0.77672	0.825833	1.0083	1.20652	1.21728	1.14403	1.05317	1.00961	0.791967	0.951579	1.29529	0.00195306	1.20225	0.142353	1.15227	0.214892	1.0695	0.352025
F6HRZ8	18.18	1	4	23	286	31.3151	9.37842	1.1813	1.07845	1.12002	1.12659	0.861116	0.775699	0.82061	0.819142	0.880619	0.958731	0.923383	0.920911	1.03854	1.20479	1.20482	1.14939	1.37533	0.00136481	0.801219	0.0188148	1.40316	0.00552891	0.817431	0.00535389
F6HS55	21.84	3	4	6	206	22.5327	6.78564	0.984613	0.96897	1.01184	0.988475	0.928365	1.01461	0.9389	0.960624	0.814496	0.834683	1.02361	0.89093	1.25287	1.17635	1.0572	1.16214	1.02899	0.40452	0.76663	0.0363779	1.20978	0.0330662	0.901318	0.223427
F6HSL4	7.98	8	8	27	1115	123.017	5.92236	1.04847	1.08929	1.06033	1.06603	0.932503	0.915777	0.923081	0.923787	1.14433	1.11206	1.09655	1.11765	0.933814	0.903299	0.84791	0.895008	1.15398	0.000402916	1.24876	0.00151035	0.968846	0.323903	1.04842	0.049883
F6HSX2	15.85	1	1	11	82	8.54421	4.65283	0.540503	1.28689	0.849519	0.892303	1.58397	0.559356	1.12186	1.08839	0.717812	0.854668	0.450849	0.674443	1.25637	1.25729	1.9635	1.49239	0.819834	0.621391	0.451922	0.0361647	1.37118	0.345934	0.755845	0.427343
F6HSY4	17.62	2	3	14	193	21.7347	6.65381	1.20146	1.33944	1.15819	1.23303	0.720374	0.883577	0.692192	0.765381	1.39732	1.09167	1.21569	1.23489	0.733852	0.728762	0.812577	0.758397	1.61101	0.00444966	1.62829	0.00681858	0.990876	0.920267	1.00151	0.986605
F6HTA5	30.15	18	18	59	723	81.1082	7.6792	0.899207	0.757965	0.920929	0.859367	1.10564	1.13521	1.11348	1.11811	0.860102	0.973592	1.06292	0.965537	1.1428	1.13212	0.958654	1.07786	0.768589	0.00754104	0.895793	0.250735	0.963999	0.541171	1.12354	0.244126
F6HTC6	22.59	11	13	30	611	69.2358	7.92822	0.877582	0.884119	0.909099	0.890267	0.997596	1.20576	1.13058	1.11131	1.14983	1.03642	1.06401	1.08342	1.06306	0.971712	0.912311	0.98236	0.801095	0.0230093	1.10287	0.143123	0.883964	0.160697	1.21696	0.00552407
F6HTK3	18.01	10	11	42	722	82.3705	6.34131	1.19221	0.94821	1.077	1.07247	0.939265	1.11216	1.03827	1.0299	0.937933	1.11321	1.06459	1.03858	0.889598	0.877515	0.770354	0.845822	1.04134	0.648196	1.22789	0.0404735	0.82127	0.0427774	0.968393	0.718873
F6HTU2	11.7	4	4	11	342	36.8231	7.94287	0.892822	0.971937	0.871518	0.912092	1.20995	1.05395	1.25218	1.17203	0.962089	0.925818	0.848012	0.911973	1.0184	1.1611	1.11932	1.09961	0.778218	0.0183616	0.829363	0.0256198	0.938209	0.381283	0.999869	0.998026
F6HUB7	21.03	11	11	21	542	61.5956	9.33447	0.764387	0.674819	0.856796	0.765334	1.35568	1.09702	1.20209	1.21826	0.810242	0.867757	0.951639	0.876546	1.13906	1.36338	1.07355	1.192	0.628217	0.00780746	0.735359	0.0311987	0.97844	0.831265	1.14531	0.170635
F6HUC1	11.76	8	8	24	774	85.3387	4.83057	0.953914	0.943235	1.07363	0.990259	1.19347	1.27207	1.14511	1.20355	0.907277	0.864733	0.900748	0.890919	1.00356	0.923635	0.955718	0.960972	0.822783	0.0187615	0.927102	0.0587262	0.798448	0.00514526	0.899682	0.086119
F6HUC7	5.82	3	3	5	567	64.5421	5.80811	0.91739	1.37952	1.31979	1.20557	1.12452	0.916031	0.98741	1.00932	1.14258	1.13385	0.985766	1.0874	0.927856	0.625624	0.657916	0.737132	1.19443	0.280712	1.47518	0.0320165	0.730325	0.0748141	0.901983	0.485089
F6HUE9	6.36	3	3	12	503	56.1062	6.94678	1.17598	1.29828	1.0704	1.18155	0.734769	0.794755	0.951169	0.826898	1.16073	1.04782	0.961194	1.05658	0.952056	0.868132	1.04171	0.953965	1.4289	0.0183371	1.10757	0.250771	1.15367	0.194784	0.894229	0.226798
F6HUN1	39.47	4	8	46	190	21.9255	9.77393	0.563754	0.699791	0.687381	0.650309	0.699773	0.58875	0.703549	0.664024	0.99692	0.855579	1.24776	1.03342	1.71268	1.87065	1.40089	1.6614	0.979345	0.823122	0.622015	0.0249011	2.50203	0.00222534	1.58912	0.0353774
F6HUN2	46.25	3	3	30	80	8.86181	9.24658	1.00305	1.15168	1.11981	1.09152	1.04758	0.844543	0.948659	0.946928	0.887509	0.987495	0.828884	0.901296	1.06254	1.09238	1.20135	1.11875	1.15269	0.122443	0.805624	0.0255471	1.18146	0.07606	0.825728	0.042373
F6HUS8	44.55	8	10	282	312	34.5768	4.56396	0.859971	0.783348	0.946122	0.863147	1.12685	1.18968	1.09142	1.13598	0.978513	0.861734	0.922021	0.920756	1.09643	1.15489	1.08344	1.11159	0.759825	0.00775153	0.828326	0.00902569	0.978525	0.536993	1.06674	0.375736
F6HV00	23.71	6	6	17	291	32.4808	6.91748	0.953213	1.10941	1.05875	1.04046	1.12018	0.68804	0.974611	0.927611	0.880837	0.963232	0.871152	0.905074	1.0628	1.30952	1.19111	1.18781	1.12166	0.450297	0.761972	0.0213549	1.2805	0.148389	0.869878	0.06791
F6HV85	27.07	9	19	73	687	78.7182	6.25244	1.04629	1.18499	0.871566	1.03428	0.875428	1.01467	0.9751	0.955064	1.43799	1.04308	1.17236	1.21781	0.782075	0.801981	0.852362	0.81214	1.08294	0.471317	1.49951	0.0264223	0.850351	0.0369339	1.17744	0.281135
F6HV88	24.66	1	19	80	742	84.7473	6.771	1.06587		0.831683	0.948777	0.88735		1.08315	0.985252	1.32046		1.19556	1.25801	0.782731		0.856592	0.819662	0.962979	0.833379	1.53479	0.0263165	0.831931	0.254352	1.32593	0.145118
F6HVA3	3.87	1	1	8	336	37.0876	5.93506	0.914208	1.33849	1.34674	1.19981	0.844231	0.622523	0.659937	0.708897	1.31408	1.42596	1.03549	1.25851	1.02042	0.726558	0.998645	0.915207	1.6925	0.0362554	1.37511	0.0835774	1.29103	0.15197	1.04892	0.765755
F6HVA4	27.18	4	4	34	206	21.7326	5.05908	0.785815	0.914339	0.932634	0.877596	1.12225	1.15681	1.00483	1.09463	1.23867	1.04598	0.879907	1.05485	0.998101	1.02275	1.13365	1.0515	0.801728	0.0291234	1.00319	0.977493	0.960596	0.525399	1.20198	0.193344
F6HVC5	42.11	5	5	17	133	15.4108	9.0415	1.07375	1.03046	0.902862	1.00236	1.04472	0.779523	0.94497	0.923072	0.907744	0.94908	0.906489	0.921104	1.00749	1.22614	1.31704	1.18356	1.08589	0.441052	0.778249	0.0476083	1.2822	0.0958861	0.918939	0.201175
F6HVJ2	14.13	3	4	21	467	50.3086	8.70459	0.920392	0.993403	0.892644	0.935479	1.04396	1.11575	1.27629	1.14534	0.921699	0.918326	0.855439	0.898488	1.09899	1.0629	1.07745	1.07978	0.816772	0.0488425	0.832105	0.00163595	0.942759	0.398782	0.960457	0.373718
F6HVQ1	22.51	5	5	15	271	30.0008	5.5542	1.08292	1.18347	1.06577	1.11072	0.881331	0.931127	0.947319	0.919926	0.91157	0.931625	0.981653	0.941616	1.02696	1.05321	1.00919	1.02978	1.2074	0.0102482	0.914382	0.0226285	1.11942	0.00964621	0.847754	0.0160482
F6HVU8	26.42	3	4	19	159	17.7861	8.92432	0.926806	0.934458	1.07186	0.97771	1.02149	0.90821	0.920092	0.949931	0.960341	0.898223	0.952174	0.936913	1.09221	1.24003	1.06261	1.13162	1.02924	0.663701	0.827941	0.0287396	1.19126	0.0503472	0.958273	0.468554
F6HVY1	30.78	3	15	104	510	55.3461	7.76709	1.14894		0.915568	1.03225	0.898445		0.68097	0.789707	1.38257		1.52025	1.45141	0.764807		0.656738	0.710772	1.30713	0.26772	2.04202	0.0136756	0.900045	0.582335	1.40606	0.0905081
F6HVY8	9.67	1	4	10	393	44.2646	5.51611	0.549689	0.6179	0.507116	0.558235	0.696882	0.669596	0.599787	0.655422	1.66046	1.70583	1.81122	1.72584	1.30765	1.3001	0.816127	1.14129	0.851718	0.0882948	1.51218	0.0256608	1.74131	0.0423031	3.09159	2.93033e-05
F6HVY9	20.66	7	10	31	426	47.9604	5.8335	0.987173	1.27771	1.15976	1.14155	0.885984	0.709986	0.814015	0.803328	1.13446	1.14968	1.06669	1.11694	0.960488	0.881634	0.946984	0.929702	1.42102	0.0265526	1.2014	0.00604732	1.15731	0.089307	0.978442	0.793923
F6HWN2	23.5	4	7	42	383	40.1986	8.74854	0.944307	0.97357	0.894002	0.937293	1.05899	1.20269	1.08818	1.11662	1.1784	1.0647	1.08128	1.10812	0.910516	0.900541	0.91396	0.908339	0.839401	0.0224872	1.21995	0.00499829	0.813471	0.00910569	1.18226	0.0157399
F6HWS4	23.73	7	7	22	375	41.4573	5.05908	0.810095	0.724189	0.796089	0.776791	0.797953	0.973685	0.944607	0.905415	1.07974	0.920982	1.1449	1.04854	1.38585	1.3994	1.18582	1.32369	0.857939	0.100833	0.792135	0.0454529	1.46197	0.00891174	1.34984	0.0191985
F6HXE8	3.85	4	4	7	987	110.796	7.6499	0.939062	1.03995	1.01143	0.996813	0.843521	0.769252	0.810895	0.80789	1.39493	1.30766	1.06783	1.2568	0.945969	1.01684	1.11115	1.02465	1.23385	0.00690348	1.22656	0.0999331	1.26831	0.0144595	1.26082	0.0638756
F6HXF0	12.7	3	4	10	370	41.3479	6.78564	0.981162	1.08229	0.900381	0.987945	1.10632	0.862646	0.837338	0.935435	1.15548	1.22521	1.2047	1.19513	0.902524	0.929872	1.02129	0.951229	1.05614	0.629301	1.25641	0.00416719	1.01689	0.873342	1.20972	0.0215014
F6HXK9	9.52	5	5	9	578	63.2562	6.7124	1.10996	0.791591	0.794029	0.898526	0.84569	1.0719	1.34018	1.08593	0.94749	0.975915	0.894992	0.939466	1.15308	1.29952	1.11907	1.19056	0.827428	0.35127	0.789098	0.0140362	1.09635	0.532305	1.04556	0.724721
F6HXL0	17.87	8	8	26	526	57.8163	5.78271	1.20715	1.16485	0.992318	1.12144	1.06865	0.860124	0.948457	0.959075	1.05847	1.08898	1.12925	1.09223	0.831318	0.917961	0.83821	0.862496	1.16929	0.143072	1.26636	0.00265388	0.8993	0.220161	0.973958	0.69317
F6HXP8	23.75	3	3	19	160	17.8832	6.78564	0.882051	0.907888	1.02238	0.937439	1.01348	1.10218	0.829501	0.981723	1.2078	1.04128	1.23944	1.16284	0.950776	1.01173	0.811779	0.924761	0.954891	0.652483	1.25745	0.0492806	0.941977	0.598505	1.24045	0.0398566
F6HYJ8	7.95	3	3	6	478	53.9962	9.39307	1.03959	0.785131	0.852777	0.8925	1.03586	1.09328	1.0996	1.07624	0.845211	1.02408	0.932873	0.934056	1.12236	1.1684	1.24082	1.1772	0.829273	0.0799652	0.793459	0.0173083	1.0938	0.0650804	1.04656	0.674776
F6HYT7	19.05	3	3	9	168	19.3215	4.90674	1.04081	0.929641	0.985357	0.985268	0.891338	0.891905	1.02364	0.935626	0.950687	0.941697	0.843469	0.911951	1.12123	1.18461	1.26578	1.19054	1.05306	0.413607	0.765999	0.00675672	1.27245	0.0137136	0.925586	0.193786
F6HYW9	1.8	1	1	2	444	49.239	5.61768	1.04281		1.05086	1.04683	0.847648		0.781678	0.814663	1.12342		1.06772	1.09557	1.02653		1.10454	1.06553	1.28499	0.0198762	1.02819	0.594865	1.30795	0.0390485	1.04656	0.2254
F6HZ07	27.17	4	16	75	714	79.3473	6.30322	0.803938	0.949467	0.956574	0.903326	1.26419	1.19477	1.35623	1.27173	1.06869	0.895222	0.834177	0.932698	0.974529	0.859458	0.88548	0.906489	0.710313	0.00570573	1.02891	0.75498	0.712799	0.00331523	1.03252	0.750089
F6HZ61	30.28	7	7	22	317	36.1765	7.28369	1.06736	1.14792	1.02289	1.07939	1.09743	0.970739	1.01871	1.02896	1.04978	1.08664	1.03424	1.05689	0.810316	0.874249	0.910082	0.864882	1.04901	0.386956	1.222	0.00437202	0.840542	0.0252112	0.979154	0.601634
F6HZ81	13.44	3	3	6	186	20.4434	10.4478	1.08205	0.642153		0.8621	0.719292	0.962654		0.840973	0.720363	0.804076		0.762219	1.27967	1.54968		1.41468	1.02512	0.940673	0.538794	0.0438657	1.68219	0.0874039	0.884143	0.699167
F6HZE4	1.69	1	1	2	652	70.7913	8.35303	0.92527	0.985841		0.955556	1.06494	0.962805		1.01387	1.24056	1.19041		1.21549	0.895562	0.967729		0.931645	0.94248	0.429557	1.30467	0.0231344	0.918897	0.319044	1.27202	0.0221224
F6HZU2	8.07	2	2	5	223	25.7854	5.04639	1.07991	1.34877	1.33016	1.25295	0.715508	0.601248	0.58607	0.634275	1.54693	1.43023	0.974805	1.31732	0.781544	0.703339	1.09514	0.860007	1.9754	0.00296364	1.53176	0.0968122	1.35589	0.148893	1.05138	0.757734
F6HZY6	10.06	2	2	3	318	35.7983	6.80029	0.899002	0.93649	0.963644	0.933045	1.05592	0.968581	0.933777	0.986092	1.15594	1.26303	1.11769	1.17888	0.994454	0.966421	0.973993	0.97829	0.946205	0.264177	1.20505	0.0105887	0.992087	0.844452	1.26348	0.0065581
F6I0B5	5.02	2	2	2	578	64.5203	5.5542		0.836626	0.806679	0.821652		1.01581	1.00956	1.01269		1.2783	1.20764	1.24297		1.01845	0.953812	0.98613	0.811358	0.00635	1.26045	0.033041	0.973776	0.499336	1.51277	0.00819274
F6I0C7	23.88	13	16	38	825	92.275	5.07178	0.80478	0.911632	0.83889	0.851767	1.04807	1.08237	1.08022	1.07022	0.969011	0.893934	1.0529	0.97195	1.21995	1.18034	1.10071	1.167	0.79588	0.00282584	0.832863	0.0278823	1.09043	0.0580866	1.1411	0.0970865
F6I0M1	20.75	9	9	23	482	54.9982	7.04932	1.16228	1.14463	1.25167	1.18619	0.977023	0.996754	0.842089	0.938622	0.905233	0.881037	0.926248	0.904173	0.922142	0.978967	0.982736	0.961282	1.26376	0.0135984	0.940591	0.0724008	1.02414	0.687743	0.762247	0.00137649
F6I0M2	7.94	5	5	17	630	71.1955	7.98682	1.00166	1.19306	0.987561	1.06076	1.00938	0.89178	1.05876	0.98664	1.06139	1.19428	1.11442	1.12336	0.966438	0.783344	0.862019	0.8706	1.07512	0.42097	1.29033	0.0182575	0.882389	0.185015	1.05902	0.460243
F6I0N6	7.97	1	4	9	502	56.5134	5.38916	1.24059		1.26161	1.2511	0.978443		1.04978	1.01411	0.909703		0.999327	0.954515	0.855347		0.645325	0.750336	1.23369	0.0237489	1.27212	0.215623	0.739893	0.140466	0.762941	0.0232481
F6I0R6	6.98	2	2	4	344	37.5089	7.6792	0.776568	0.623537	0.855796	0.751967	0.925947	0.72169	1.05992	0.90252	0.920009	0.736721	0.867061	0.841264	1.41056	1.89797	1.38664	1.56506	0.833186	0.276748	0.537528	0.0144997	1.7341	0.0266642	1.11875	0.363948
F6I0T3	7.86	2	2	4	229	26.6217	9.15869	1.09843	0.877413	1.09566	1.02384	0.943668	1.00022	0.84742	0.930436	0.843991	0.943119	0.986355	0.924488	1.09119	1.20439	1.10584	1.13381	1.10038	0.337197	0.815383	0.0191528	1.21858	0.0234623	0.902964	0.304792
F6I0Y6	13.75	2	2	6	291	30.4891	10.1694	0.897357	0.751638	0.922642	0.857212	1.04153	1.22506	1.07929	1.11529	1.14634	0.906615	0.994847	1.01593	1.01504	1.1595	1.04792	1.07415	0.768599	0.0288362	0.945799	0.519457	0.963115	0.593419	1.18516	0.145539
F6I0Z8	30.47	5	6	62	279	29.6015	8.80713	1.063	0.822643	0.867855	0.917835	0.903206	1.35819	1.22512	1.16217	1.09025	1.03209	1.00509	1.04248	0.875786	0.81229	0.873528	0.853868	0.789757	0.187525	1.22089	0.00444285	0.734717	0.0870543	1.1358	0.184893
F6I106	27.57	9	11	106	399	44.1993	9.36377	0.898571	1.20976	0.995437	1.03459	1.17342	0.802728	0.931953	0.969367	1.2471	1.13031	1.07216	1.14986	0.901074	0.919491	0.97267	0.931078	1.06728	0.670543	1.23498	0.0171709	0.960501	0.746931	1.11142	0.335348
F6I111	26.64	3	3	21	214	19.8407	7.23975	0.936539	0.727211	0.744457	0.802736	1.11369	1.06989	1.09266	1.09208	0.921892	0.896924	1.05158	0.956797	1.16449	1.17081	1.16954	1.16828	0.735051	0.013281	0.818981	0.0116155	1.06977	0.00398889	1.19192	0.135064
F6I1D6	2.34	1	1	4	513	57.6255	5.69385	1.06225	1.03815	0.686558	0.928985	0.693133	0.504383	0.411276	0.536264	1.79462	2.40333	1.9331	2.04368	0.613531	0.534026	0.585165	0.577574	1.73233	0.055738	3.53839	0.00139138	1.07703	0.656481	2.19991	0.0072187
F6I307	2.27	1	1	3	396	43.4529	9.21729	1.34051	1.09755	1.14384	1.19397	0.900554	0.9446	1.00631	0.950488	0.85853	0.975349	1.0134	0.949092	0.844267	1.0099	0.825722	0.893296	1.25616	0.0390541	1.06246	0.497287	0.939829	0.43568	0.794907	0.0494464
F6I322	11.82	3	4	15	330	38.7307	10.2866	0.815846	0.600729	0.726983	0.714519	0.23491	0.961605	0.88043	0.692315	0.977503	0.901691	1.17529	1.01816	1.8776	1.65766	1.25202	1.59576	1.03207	0.930219	0.638041	0.045012	2.30496	0.0371788	1.42496	0.0416901
F6I3Q0	14.38	4	4	12	466	50.8984	6.48096	0.919349	0.774204	0.766557	0.820036	0.80014	1.00488	1.04063	0.948553	1.07555	1.02265	0.882238	0.993478	1.20578	1.34204	1.34017	1.296	0.864513	0.226105	0.766575	0.014478	1.36629	0.0164991	1.21151	0.0849822
F6I3Q8	1.71	1	1	3	584	57.884	4.81787	0.958116	0.875093	0.72886	0.854023	0.811302	0.836654	0.680397	0.776118	1.4091	1.29362	1.48918	1.3973	0.941319	1.13944	0.957321	1.01269	1.10038	0.399384	1.37979	0.010706	1.30482	0.0414951	1.63614	0.00347012
F6I3Q9	2.96	1	1	2	507	57.7601	6.7417	0.896418		0.847352	0.871885	0.951568		0.97078	0.961174	1.25636		1.23468	1.24552	1.00851		0.898126	0.953317	0.907104	0.07713	1.30651	0.0351121	0.991826	0.901316	1.42854	0.00511323
F6I488	2.19	2	2	2	821	92.659	7.06396	0.958365		0.98773	0.973048	0.812806		0.762919	0.787863	1.21868		1.08145	1.15007	1.07959		1.18626	1.13292	1.23505	0.0235693	1.01513	0.861854	1.43797	0.0279048	1.18192	0.127705
F6I489	5.05	1	1	3	198	22.2637	10.8579	1.0539	1.02338	1.1172	1.06482	0.806783	0.760805	0.94889	0.838826	0.942745	0.987027	0.872371	0.934048	1.17996	1.25957	1.15214	1.19722	1.26942	0.0230086	0.78018	0.0047581	1.42726	0.00531658	0.877185	0.0392426
F6I4A7	7.26	3	3	8	496	55.0237	6.37939	1.05967	1.01574	0.76816	0.947856	0.981201	0.931894	0.698885	0.87066	1.20668	1.15938	1.4631	1.27639	0.858349	0.967827	0.855681	0.893952	1.08866	0.572484	1.4278	0.0195316	1.02675	0.817581	1.34661	0.0660752
F6I4C7	18.43	3	3	6	293	32.3095	8.77783	0.94631	0.766723	0.948411	0.887148	1.09599	1.22401	1.34744	1.22248	1.00211	0.847861	0.833636	0.894535	0.950613	1.18391	0.996861	1.04379	0.725696	0.023683	0.857003	0.170408	0.853834	0.153955	1.00833	0.931585
F6I4C9	8.24	1	2	7	279	32.2187	8.99756	1.18284	1.43483	1.22711	1.28159	0.702334	0.583885	0.858135	0.714785	1.15254	1.14736	0.966659	1.08885	0.955274	0.877305	0.95199	0.92819	1.79298	0.00697106	1.17309	0.0722376	1.29856	0.0627067	0.849609	0.122948
F6I4F4	6.4	3	3	9	469	51.961	5.16064	0.796885	0.928142	1.02089	0.915305	0.869601	0.76818	0.70993	0.78257	1.75871	1.37501	1.36489	1.49953	0.81799	0.821873	0.893838	0.844567	1.16961	0.172389	1.77551	0.00768479	1.07922	0.305205	1.63829	0.0157436
F6I4G1	4.25	2	2	2	447	49.6108	5.37646	1.03146		0.795741	0.913598	0.963943		0.725022	0.844483	1.40846		1.41816	1.41331	0.735443		0.935502	0.835473	1.08184	0.720387	1.69163	0.0287485	0.98933	0.959143	1.54697	0.0514567
F6I4U3	3.04	1	1	2	296	34.242	4.84326	1.12633		1.16165	1.14399	1.01244		1.19338	1.10291	0.75757		0.769951	0.76376	1.06743		0.994119	1.03077	1.03725	0.699435	0.740958	0.0188377	0.934596	0.536874	0.667629	0.00241302
F6I4U6	1.42	1	1	3	636	72.5216	6.93213	0.783412	0.891096	0.954483	0.87633	0.565414	0.496749	0.912243	0.658135	0.746115	0.771966	0.842291	0.786791	1.82376	1.80274	1.45631	1.69427	1.33153	0.188867	0.464384	0.00177431	2.57435	0.0041014	0.897825	0.195104
F6I564	5.09	6	7	10	1512	165.754	5.98584	1.02822	1.11366	1.11548	1.08579	0.997513	0.831844	0.992976	0.940778	1.11577	1.20841	1.09761	1.14059	0.909739	0.943838	0.700644	0.851407	1.15414	0.078241	1.33966	0.0256472	0.905003	0.393414	1.05048	0.288204
F6I5G4	20.61	14	15	62	660	74.7675	6.66846	1.06937	1.11422	1.01835	1.06731	0.93091	0.948487	0.900118	0.926505	1.0668	1.10381	1.14722	1.10594	0.980152	0.938194	0.835367	0.917904	1.15198	0.0105885	1.20486	0.0183577	0.990717	0.85858	1.03619	0.345489
F6I5H4	50.53	14	14	246	281	30.7265	10.5356	0.763561	0.861359	0.969453	0.864791	1.04667	0.935618	0.977564	0.986618	0.98012	0.9333	1.01942	0.977612	1.27023	1.28348	1.12281	1.22551	0.876521	0.146338	0.79772	0.0123062	1.24213	0.0171382	1.13046	0.154973
F6I5K6	13.94	6	6	15	495	55.157	9.08545	0.81258	0.916971	0.879527	0.869693	1.12814	0.985392	1.03837	1.05063	0.96316	1.02655	1.01491	1.00154	1.14107	1.08857	1.11121	1.11361	0.827778	0.024829	0.899359	0.0105337	1.05994	0.228608	1.1516	0.0219599
F6I5K8	8.65	9	10	24	1179	130.881	6.03662	1.03094	1.12555	1.04875	1.06841	1.03348	0.784895	0.951888	0.923419	1.14929	1.37068	1.05424	1.1914	0.8982	0.850028	0.871556	0.873261	1.15702	0.139242	1.36431	0.0283871	0.945682	0.537533	1.11512	0.278359
F6I5L1	15.72	8	8	36	509	56.9463	7.37158	0.907755	0.959967	0.904705	0.924143	1.18463	1.01141	1.21213	1.13606	0.919363	0.953974	0.929796	0.934378	1.09026	1.14028	1.08186	1.10414	0.813466	0.0315702	0.846252	0.00125393	0.971904	0.651145	1.01107	0.646242
F6I5N3	44.57	5	5	33	92	10.6245	9.02686	1.04896	1.10296	1.06673	1.07288	1.05955	0.685496	0.744918	0.829987	0.867367	0.933236	0.981161	0.927255	1.05497	1.236	1.1476	1.14619	1.29265	0.106793	0.80899	0.0239594	1.38097	0.0678979	0.864263	0.0164344
F6I5U2	20.75	9	9	35	636	68.3088	6.39209	1.17589	1.21786	1.1228	1.17218	0.916974	0.881948	1.04681	0.948576	0.968094	1.11488	0.878255	0.987076	0.918717	0.899654	1.09413	0.970832	1.23573	0.0173984	1.01673	0.869366	1.02346	0.793789	0.842083	0.0672549
F6I5X0	9	3	3	4	589	66.2043	5.69385	0.740751	0.714846	0.918398	0.791332	1.19164	1.14225	0.931863	1.08858	1.17055	1.35859	1.00032	1.17649	1.04101	0.973764	1.22644	1.08041	0.726937	0.0436885	1.08893	0.494975	0.992489	0.944203	1.48672	0.0339799
F6I5X7	7.14	3	3	9	490	54.4318	5.63037	1.07803	1.1346	1.06929	1.09397	1.08765	1.12525	0.803819	1.00557	1.07207	1.12273	1.10799	1.10093	0.730557	0.814579	0.92673	0.823955	1.08791	0.441184	1.33615	0.00922664	0.819389	0.193366	1.00636	0.797849
F6I683	1.56	1	1	3	1026	117.231	8.52881	0.952622	0.980555	0.980621	0.971266	1.21742	1.14548	1.28248	1.21513	0.897938	0.862638	0.947243	0.902606	0.992381	1.01862	0.849666	0.953555	0.799312	0.00388362	0.94657	0.428906	0.784736	0.0164104	0.929309	0.0590453
F6I696	24.1	2	7	67	166	17.8703	9.42236	0.669566	0.524183	0.757369	0.650372	1.37386	1.30506	1.41215	1.36369	0.832398	0.859139	0.938455	0.876664	1.22217	1.35905	1.0184	1.19987	0.476921	0.000677538	0.730631	0.0359119	0.879873	0.189689	1.34794	0.0394001
F6I698	7.67	3	3	8	391	42.6095	7.1958	0.746125	0.774819	0.863254	0.794733	0.93099	0.998512	1.04631	0.991938	1.30803	1.06229	1.11373	1.16135	1.15312	1.24396	1.02082	1.1393	0.801192	0.0153721	1.01935	0.834636	1.14856	0.113348	1.46131	0.0114023
F6I6I6	19.96	5	5	12	536	59.587	4.75439	0.879078	0.746786	0.823006	0.81629	1.01545	1.0989	1.19301	1.10246	1.03803	1.16322	0.839079	1.01344	1.10577	1.05319	1.17714	1.11203	0.740429	0.0110827	0.911343	0.38418	1.00869	0.885847	1.24152	0.125032
F6I6Y4	2.93	1	3	9	1091	122.855	7.02002	0.873274		0.903813	0.888543	1.09037		1.26235	1.17636	0.909443		0.882171	0.895807	1.1762		1.07886	1.12753	0.755335	0.0810384	0.794484	0.0444324	0.958495	0.670147	1.00818	0.756647
F6I793	40.96	8	8	81	249	27.6972	5.07178	0.885302	0.914858	0.974896	0.925019	1.23542	1.0826	1.21769	1.17857	0.949717	0.94549	0.955244	0.95015	1.02394	1.06835	0.898058	0.996784	0.784866	0.00994597	0.953216	0.412899	0.845757	0.0607396	1.02717	0.396795
F6I7H9	9.4	1	1	3	117	12.1313	8.49951	0.688234	0.681324	0.686802	0.685453	0.82129	0.670609	1.11061	0.867503	1.23658	1.00977	0.877195	1.04118	1.36232	1.70095	1.53913	1.53413	0.790145	0.231367	0.678677	0.0263693	1.76845	0.0146586	1.51897	0.0275427
F6I7N1	69.15	3	5	23	94	10.5335	10.0815	1.06739	0.92507	0.920311	0.970923	0.856487	1.02774	0.96459	0.949606	1.16606	1.15794	1.21703	1.18034	0.969424	0.982213	0.827736	0.926458	1.02245	0.774318	1.27404	0.00861768	0.975623	0.758657	1.21569	0.0154411
G1JT87	55.66	5	9	240	212	22.4968	7.84033	0.887999	1.01592	0.951117	0.951679	1.33904	1.06248	1.37671	1.25941	0.959929	0.923944	0.717461	0.867111	0.912434	0.982329	1.13169	1.00882	0.755653	0.0436446	0.859531	0.227267	0.801024	0.101541	0.911138	0.371448
Q00NV3	11.94	3	4	33	360	39.3532	9.30518	1.14826	1.37537	1.02391	1.18251	0.849554	0.505258	0.729484	0.694765	1.18253	1.70057	1.24961	1.37757	0.763624	0.630393	0.898624	0.764213	1.70203	0.0276665	1.8026	0.0271575	1.09996	0.614059	1.16495	0.368164
Q0ZIY4	18.18	1	1	11	77	9.14588	10.4038	0.868403	0.893697	0.972401	0.9115	1.07998	0.890188	1.11673	1.02897	1.01974	0.942109	0.890339	0.95073	1.12243	1.34562	1.12839	1.19881	0.885841	0.201174	0.793062	0.0396547	1.16506	0.169836	1.04304	0.467655
Q0ZIY6	42.75	7	7	56	138	14.9441	12.2495	0.892999	1.06833	1.09182	1.01772	1.05384	0.87283	0.92764	0.951436	0.908609	0.978425	0.960923	0.949319	1.16545	1.15918	1.11362	1.14608	1.06967	0.466769	0.828316	0.00177677	1.20458	0.0254808	0.932793	0.35949
Q0ZIZ3	40.16	17	17	948	508	56.0814	6.771	0.784112	1.01066	0.860775	0.885184	1.23431	1.05821	1.27509	1.1892	1.17568	0.96424	0.763738	0.967886	0.953565	0.992004	1.30514	1.08357	0.744351	0.0319482	0.893238	0.516853	0.911174	0.46114	1.09343	0.57669
Q0ZIZ4	34.18	5	5	58	196	22.0604	4.83057	0.88374	0.9229	1.04421	0.950282	1.15203	0.982179	1.07595	1.07006	0.898601	0.963932	0.858539	0.907024	1.09733	1.15466	1.12101	1.12433	0.888068	0.157103	0.806722	0.00339826	1.05072	0.354369	0.954478	0.491882
Q0ZJ22	29	2	3	20	100	11.7033	11.3413	0.77133	0.749609	1.1277	0.882881	1.08732	1.00353	1.08348	1.05811	0.945748	0.853378	0.755942	0.851689	1.18998	1.35276	1.15077	1.23117	0.834396	0.235389	0.691772	0.0100857	1.16356	0.0626387	0.96467	0.827694
Q0ZJ25	25.21	7	7	354	353	39.5108	5.5542	0.768183	0.961127	0.878796	0.869369	1.25269	1.13271	1.32278	1.23606	1.20742	0.91928	0.769913	0.965538	0.927381	0.928155	1.22926	1.02826	0.703338	0.0096227	0.938998	0.720035	0.831888	0.144539	1.11062	0.529988
Q0ZJ40	26.35	9	9	531	353	38.8635	5.36377	0.802002	1.03827	0.895754	0.912007	1.20568	1.05874	1.27225	1.17889	1.10196	0.971367	0.754033	0.942455	0.931134	0.944514	1.21926	1.03164	0.773617	0.0458424	0.913553	0.55401	0.875094	0.262886	1.03338	0.815998
Q43690	34.47	10	13	141	380	41.0279	6.65381	1.2194	1.29574	1.01026	1.17514	1.19019	1.00143	1.32725	1.17296	0.962586	0.979304	0.954051	0.965313	0.677298	0.704931	0.72201	0.701413	1.00185	0.987182	1.37624	6.11366e-05	0.597986	0.00778516	0.821449	0.0704684
Q45RS3	53.1	1	21	330	484	53.6604	6.99072	0.835508	0.778305	0.858198	0.824004	0.981227	0.834243	0.693322	0.836264	1.06544	0.857345	1.02899	0.983925	1.1629	1.53871	1.33421	1.34527	0.985339	0.894078	0.731394	0.0457363	1.60867	0.02045	1.19408	0.0796109
Q4W2K6	22.93	6	6	9	362	39.0299	5.08447	0.856516	0.996662	0.801169	0.884782	1.08122	0.970581	0.884676	0.978826	1.31954	1.32736	1.19221	1.2797	0.813034	0.855989	1.01412	0.894382	0.903922	0.312105	1.43082	0.00687134	0.91373	0.369145	1.44635	0.00560577
Q6XGX6	76.47	7	7	74	85	9.79086	8.42627	0.747554	0.699719	0.782748	0.74334	1.14193	0.936477	1.24803	1.10881	1.31614	0.947402	1.02431	1.09595	1.02208	1.38308	1.10512	1.17009	0.670394	0.0180711	0.936635	0.660607	1.05527	0.689108	1.47436	0.037295
Q6Y0F0	23.43	3	3	14	175	19.0949	5.79541	0.924633	0.901372	0.939924	0.921976	1.12706	1.08274	1.16082	1.12354	1.004	0.968178	0.962111	0.978097	0.996597	1.08796	0.99536	1.02664	0.820599	0.00133147	0.952719	0.219024	0.913752	0.0637283	1.06087	0.0310963
Q84X67	41.64	3	14	148	293	33.0266	5.33838	1.19204	1.54115	1.66367	1.46562	0.972752	0.734613	0.808509	0.838625	1.20477	1.03692	0.793454	1.01171	0.761684	0.673449	0.741223	0.725452	1.74764	0.0165083	1.3946	0.0793962	0.86505	0.207061	0.690298	0.0701639
Q850K5	43.7	2	5	52	119	11.6778	8.6167	0.872366	0.687132	1.12943	0.89631	1.68385	2.31985	1.82397	1.94256	0.839494	0.547633	0.552365	0.646497	0.658062	0.412029	0.608924	0.559672	0.461408	0.0106894	1.15514	0.517033	0.288111	0.00261291	0.721288	0.194579
Q9FS43	68.99	9	12	329	158	17.1176	6.41748	0.999997	1.24749	1.05111	1.09953	0.795397	0.545171	0.66455	0.668373	1.78929	1.59491	1.28492	1.55637	0.548099	0.715013	0.771939	0.67835	1.64509	0.0145232	2.29435	0.00555521	1.01493	0.924311	1.41549	0.0504916
Q9FVE1	15.13	6	7	77	575	62.2323	6.52197	1.11794	1.22113	0.905433	1.0815	0.770607	0.772662	0.871558	0.804942	1.5372	1.39056	1.26944	1.39907	0.696786	0.734657	0.795443	0.742296	1.34357	0.0487493	1.88478	0.00135349	0.922172	0.227554	1.29363	0.0584625
Q9FZ00	15.71	4	6	26	382	41.2151	7.1665	1.32235	1.01086	0.996792	1.11	0.906158	1.04007	0.947094	0.964439	0.983548	1.15228	1.16392	1.09992	0.730232	0.862978	0.817781	0.803664	1.15093	0.268591	1.36863	0.0134159	0.833296	0.0444148	0.990916	0.937688
Q9M4H7	44.51	4	4	7	173	18.4047	3.9292	0.42687	0.431218	0.615403	0.491164	1.25446	2.37321	2.15093	1.9262	1.16442	0.710157	0.627354	0.833978	1.34199	0.530349	0.918812	0.930383	0.254991	0.0145049	0.896382	0.754436	0.483015	0.0741848	1.69796	0.126611

## Sheet: Table S2
	Accession	Protein name	Description	iTRAQ results		PRM results
				LB12-P/LB12-M	PN12-P/PN12-M	LB12-P/LB12-M	PN12-P/PN12-M
	A5BDX5	PsaB	Photosystem I P700 chlorophyll a apoprotein A2	1.05897	0.689638	1.33261	0.192581
	Q9FVE1	PDC1	Pyruvate decarboxylase 1	1.88478	1.34357	5.09673	3.24299
	F6HKY8	CHLH	Magnesium chelatase H subunit	0.746293	0.694402	0.44741	0.444654
	Q9FS43	PR10.2	Pathogenesis-related protein 10	2.29435	1.64509	8.35461	10.1941

## Sheet: Table S3
Accession	Protein name	Description	LB12/LBO	p value	PN12/PNO	p value
D7THK3	OHP	Light-harvesting complex-like protein OHP1, chloroplastic	0.824952	0.0358809	1.27587	0.320199
F6I793		Light-harvesting complex-like protein 3 isotype 1, chloroplastic	0.953216	0.412899	0.784866	0.00994597
D7T481	Cab	Chlorophyll A-B binding protein	0.804657	0.054438	0.737268	0.036065
Q0ZJ40	PsbA	Photosystem II protein D1	0.913553	0.55401	0.773617	0.0458424
Q0ZJ25	PsbB	Photosystem II D2 protein	0.938998	0.720035	0.703338	0.0096227
Q0ZIZ3	PsbC	Photosystem II CP47 reaction center protein	0.893238	0.516853	0.744351	0.0319482
A5AWT3	PsbR	photosystem II 10 kDa polypeptide, chloroplastic	0.993853	0.92331	0.681156	0.0251887
A5BVF4	PsbO	oxygen-evolving enhancer protein 1, chloroplastic	0.852326	0.294196	0.760734	0.0202207
F6H029	PsbO	oxygen-evolving enhancer protein 1, chloroplastic	0.784257	0.0964253	0.733862	0.0366989
A5BBL8	PsbP	PsbP domain-containing protein	0.780927	0.00918452	0.926184	0.427893
D7UA58	PsbP	PsbP domain-containing protein	0.805948	0.00171758	0.880019	0.0168882
A5B1D3	PsbP	PsbP domain-containing protein	0.931332	0.520792	0.793149	0.036976
A5BDX5	PsaB	photosystem I P700 chlorophyll a apoprotein A2	1.05897	0.750486	0.689638	0.00619865
A5AW35	PsaL	PsaL domain-containing protein	0.886399	0.395812	0.686111	0.00846562
Q6XGX6	PsaN	Putative photosystem I reaction center subunit N (Fragment)	0.936635	0.660607	0.670394	0.0180711
A5C9J2	TMP14	CAAD domain-containing protein	0.986518	0.894436	0.741684	0.0102434
A5ALX7	PC	Plastocyanin	1.14544	0.379454	0.734121	0.00985551
F6GT65	RPE	Ribulose-phosphate 3-epimerase, chloroplastic	0.974019	0.864164	0.777386	0.0157074
D7THJ7	RCA	Ribulose bisphosphate carboxylase/oxygenase activase, chloroplastic	1.04909	0.590212	0.707843	0.0125239
F6HBT1	RCA	Ribulose bisphosphate carboxylase/oxygenase activase, chloroplastic	0.967014	0.477655	0.76932	0.046749
F6HBT2	RCA	Ribulose bisphosphate carboxylase/oxygenase activase, chloroplastic	0.833139	0.180611	0.753813	0.0172485
F6HSX2	RbcL	RuBisCO_large domain-containing protein	0.451922	0.0361647	0.819834	0.621391
F6HPR1	CP12-2	CP12 domain-containing protein	1.57462	0.15894	0.589179	0.0175654

## Sheet: Table S4
Accession	Protein name	Description		LB12/LBO	p value	PN12/PNO	p value	LBO/PNO	p value	LB12/PN12	p value
F6I5G4	KRS	Lysine--tRNA ligase, cytoplasmic isoform X2	29.1.6	1.20486	0.0183577	1.15198	0.0105885	0.990717	0.85858	1.03619	0.345489
F6GWJ1	MRS	Methionine--tRNA ligase	29.1.10	1.21187	0.00641512	0.992371	0.841873	0.856428	0.0247547	1.04586	0.186246
F6HDA6	SRS	Serine--tRNA ligase, chloroplastic/mitochondrial	29.1.11	0.954051	0.458233	0.793987	0.00317596	0.800958	0.00205642	0.962427	0.566774
D7SH83	GRS	Glycine--tRNA ligase, mitochondrial 1	29.1.14	1.26136	0.000789419	1.07498	0.278678	1.04009	0.320679	1.22042	0.0139142
D7T929	QRS	Glutamine--tRNA ligase, cytoplasmic	29.1.18	1.34297	0.0226322	1.0367	0.612207	0.903308	0.193334	1.17017	0.120147
F6HGX0	NRS	Asparagine--tRNA ligase, cytoplasmic 1	29.1.22	1.24142	0.0125208	1.13404	0.0164902	0.994166	0.91617	1.0883	0.0623774
F6HM24	RPS5	30S ribosomal protein S5, chloroplastic	29.2.1.1.1.1.5	0.792396	0.0126952	0.887218	0.103322	1.06859	0.229852	0.954387	0.513661
F6HD94	RPS5	30S ribosomal protein S5, chloroplastic	29.2.1.1.1.1.5	0.839988	0.0345406	0.766632	0.0157467	0.935712	0.256409	1.02525	0.751443
Q0ZIY6	RPS11	30S ribosomal proteinS11, chloroplastic	29.2.1.1.1.1.11	0.828316	0.00177677	1.06967	0.466769	1.20458	0.0254808	0.932793	0.35949
F6I489	RPS11	30S ribosomal protein S11, mitochondrial	29.2.1.1.2.1.11	0.78018	0.0047581	1.26942	0.0230086	1.42726	0.00531658	0.877185	0.0392426
E0CRC2	RPS13	30S ribosomal protein S13, chloroplastic	29.2.1.1.1.1.13	0.664306	0.0189107	1.05548	0.697003	1.39759	0.0822321	0.879626	0.0823916
Q0ZJ22	RPS14	30S ribosomal protein S14, chloroplastic	29.2.1.1.1.1.14	0.691772	0.0100857	0.834396	0.235389	1.16356	0.0626387	0.96467	0.827694
A5AI30	RPS21	30S ribosomal protein S21, chloroplastic	29.2.1.1.3.1.21	0.809239	0.00604274	0.700938	0.00585236	0.984031	0.751483	1.13607	0.108731
F6I5H4	RPL3	50S ribosomal protein L3, chloroplastic	29.2.1.1.1.2.3	0.79772	0.0123062	0.876521	0.146338	1.24213	0.0171382	1.13046	0.154973
D7TEL8	RPL6	50S ribosomal protein L6, chloroplastic	29.2.1.1.1.2.6	0.824255	0.0222198	0.926871	0.299983	1.15179	0.132978	1.02427	0.317482
F6GW80	RPL9	50S ribosomal protein L9, chloroplastic	29.2.1.1.1.2.9	0.784937	0.0417026	0.960257	0.685106	1.03171	0.768363	0.843344	0.0714025
A5BCW1	RPL27	50S ribosomal protein L27, chloroplastic	29.2.1.1.1.2.27	0.812122	0.00810145	0.938732	0.351256	1.32909	0.00352864	1.14983	0.0657522
D7TRL3	RPS6	40S ribosomal protein S6 isoform X1	29.2.1.2.1.6	0.896955	0.0381338	1.29892	0.0404184	1.59058	0.00199567	1.09836	0.178091
D7FBA7	RPS9	40S ribosomal protein S9-2	29.2.1.2.1.9	0.710414	0.0379971	1.15084	0.251693	1.7592	0.00800023	1.08595	0.486057
F6HUN1	RPS10	40S ribosomal protein S10-1	29.2.1.2.1.10	0.622015	0.0249011	0.979345	0.823122	2.50203	0.00222534	1.58912	0.0353774
F6GYW7	RPS25	40S ribosomal protein S25	29.2.1.2.1.25	1.06393	0.137652	1.3221	0.0135809	1.23219	0.0401592	0.991572	0.797378
F6GUB9	RPS26	40S ribosomal protein S26-3	29.2.1.2.1.26	0.829546	0.0160798	0.991225	0.888165	1.1466	0.0903179	0.959574	0.354244
F6HLL3	RPL6	60S ribosomal protein L6-1	29.2.1.2.2.6	0.793943	0.0385617	0.958536	0.603326	1.25175	0.051376	1.03681	0.617391
F6GU72	RPL10	60S ribosomal protein L10	29.2.1.2.2.10	1.34868	0.00762919	0.970977	0.779638	0.996451	0.971765	1.38406	0.00711094
A5ACV0	RPL15	60S ribosomal protein L15	29.2.1.2.2.15	0.819984	0.00179138	0.850272	0.0477911	1.23567	0.00395405	1.19165	0.0248687
F6HD52	RPL15	60S ribosomal protein L15-1	29.2.1.2.2.15	0.794051	0.0110229	0.893479	0.155141	1.37049	0.00468769	1.21798	0.0295771
D7SPL7	RPL38e	60S ribosomal protein L38-like	29.2.1.2.2.38	0.736544	0.0209006	0.905257	0.576562	1.30985	0.0676179	1.06573	0.676668
D7SKL7	RPL23a	60S ribosomal protein L23a	29.2.1.2.2.523	0.76543	0.0216606	1.12884	0.315919	1.56795	0.00761294	1.06317	0.510218
D7T050	Mrt4	Ribosome assembly factor mrt4	29.2.1.2.2.80	0.694923	0.0113885	1.0265	0.822893	1.32027	0.0316968	0.893801	0.375786
A5BSP3	Rpl10e	Ribosomal L1 domain-containing protein 1	29.2.1.2.2.99	0.831664	0.029928	0.906923	0.660621	0.939207	0.708978	0.861269	0.400236
A5ALD1	Rps4	U3 small nucleolar ribonucleoprotein protein IMP3	29.2.1.99.1.4	0.661723	0.00125372	0.877536	0.464855	1.39583	0.055796	1.05256	0.681694
F6HI22	ILA	eIF-2-alpha kinase activator GCN1 isoform X2	29	1.23253	0.0202666	1.07295	0.379989	0.905837	0.24945	1.04056	0.517465
Q0ZIY4	IF1	Translation initiation factor 1	29.2.3	0.793062	0.0396547	0.885841	0.201174	1.16506	0.169836	1.04304	0.467655
D7SJS8	IF2-1	Translation initiation factor 2 subunit alpha homolog	29.2.3	1.28577	0.0486625	1.174	0.392804	0.922923	0.685505	1.0108	0.823815
D7SN00		Translation initiation factor 2D isoform X1	29.2.3	1.59846	0.0109048	1.12298	0.292665	0.736912	0.104568	1.04893	0.441902
A5B605	IF5A	Translation initiation factor 5A-2	29.2.3	0.815254	0.00392974	1.11383	0.314204	1.32593	0.0289951	0.970499	0.494755
F6H4W1	IF2	Translation initiation factor IF-2, chloroplastic	29.2.3	0.858155	0.0088579	0.780007	0.0131837	0.857964	0.0141232	0.943923	0.400857
D7U1D4	IF3	Translation initiation factor IF3-4, chloroplastic	29.2.3	0.738818	0.00111523	0.880642	0.0767178	0.960152	0.312062	0.805523	0.0224369
F6H4T7	EF2	Elongation factor 2	29.2.4	1.2411	0.0235649	1.05286	0.137935	0.912948	0.165197	1.07617	0.147499
F6HHS2	EF-G	Elongation factor G-2, chloroplastic	29.2.4	0.935026	0.171432	0.778593	0.00468215	0.887192	0.0353522	1.06544	0.245721
D7THY7	EF2	Elongation factor TypA-like SVR3, chloroplastic	29.2.4	0.846907	0.00873138	0.744758	0.0204949	0.877621	0.11647	0.997993	0.973163
E0CVD7	EF1B	Nascent polypeptide-associated complex subunit alpha-like protein 2	29.2.4	0.797024	0.0226164	0.788859	0.0252778	1.08697	0.252378	1.09822	0.241401
D7SPM1		Peptide chain release factor PrfB1, chloroplastic	29.2.5	0.826887	0.0633458	0.795881	0.0189483	0.874043	0.0218127	0.908094	0.367834
A5CBT4	RRS	Ribosome biogenesis regulatory protein	29.2.6	0.535815	0.0483859	0.798643	0.292731	1.95358	0.0503038	1.31067	0.168023
E0CV68		Importin subunit beta-1	29.3.1	1.26662	0.0177195	1.17708	0.0971351	0.992707	0.913166	1.06821	0.404138
A5AXF9		Nuclear pore complex protein NUP107	29.3.1	1.25046	0.0460574	1.13287	0.0566814	0.914526	0.303489	1.00945	0.868552
F6HG89		Nuclear pore complex protein NUP54	29.3.1	0.74513	0.006288	1.03499	0.519755	1.56766	0.00133272	1.12862	0.0781668
D7THT1		Nuclear pore complex protein NUP93A	29.3.1	1.09828	0.521434	1.25361	0.0221241	1.06585	0.451006	0.933778	0.596719
D7U401		Mitochondrial import inner membrane translocase	29.3.2	0.799972	0.025057	1.04994	0.559855	1.15737	0.13015	0.881827	0.11164
F6HGK9		Mitochondrial import inner membrane translocase subunit TIM17-2	29.3.2	1.09466	0.76707	0.77118	8.56245e-05	1.11237	0.682267	1.57896	0.156461
F6HEM2		Mitochondrial import inner membrane translocase subunit TIM22-2	29.3.2	0.798142	0.175528	0.64972	0.0312973	0.897958	0.463712	1.10309	0.491961
F6GV27		Inner membrane protein PPF-1, chloroplastic	29.3.3	0.875383	0.170547	0.751638	0.0144907	0.851965	0.128604	0.992226	0.893025
F6I4C7		Protein TIC 22-like, chloroplastic	29.3.3	0.857003	0.170408	0.725696	0.023683	0.853834	0.153955	1.00833	0.931585
A5B8A0		Sec-independent protein translocase protein TATC	29.3.3	0.845581	0.152	0.75872	0.035914	0.75992	0.0335342	0.846918	0.166707
A5BJ01		Protein transport protein Sec24-like CEF isoform X2	29.3.4.2	1.64522	0.0163247	1.03059	0.836649	0.734824	0.116356	1.17307	0.230463
F6HRZ8		Protein transport protein Sec61 subunit alpha	29.3.4.2	0.801219	0.0188148	1.37533	0.00136481	1.40316	0.00552891	0.817431	0.00535389
F6HEY1		Vacuolar-sorting receptor 6	29.3.4.3	1.15108	0.0806952	0.81869	0.0366916	0.825576	0.0378613	1.16076	0.0762893
D7SXP2		ADP-ribosylation factor-like protein 8b	29.3.4.99	0.979529	0.733448	0.799983	0.045037	0.871054	0.0771726	1.06655	0.459403
A5BF65		AP-4 complex subunit mu isoform X1	29.3.4.99	1.22817	0.0301726	1.06202	0.283614	0.933666	0.0771735	1.07973	0.255024
D7U8D8		Gamma-soluble NSF attachment protein	29.3.4.99	0.657329	0.0437481	0.869086	0.450938	1.10996	0.502638	0.839513	0.264048
F6GXS8		Patellin-6	29.3.4.99	0.71913	0.0143833	0.837972	0.311331	1.1923	0.234064	1.0232	0.762895
D7TD90		Transmembrane emp24 domain-containing protein p24beta2	29.3.4.99	0.733862	0.0108945	1.01069	0.637848	1.32874	0.011642	0.964795	0.246957
F6HHI1		Protein thylakoid formation 1, chloroplastic	29.3	0.832443	0.0472209	1.03569	0.75371	1.11583	0.376007	0.896853	0.0795058
D7SV89		ADP-ribosylation factor 1	29.4	0.910841	0.151991	0.75599	0.014305	0.872047	0.12249	1.05067	0.31413
F6HXE8		E3 ubiquitin-protein ligase KEG isoform X1	29.4	1.22656	0.0999331	1.23385	0.00690348	1.26831	0.0144595	1.26082	0.0638756
F6H2A6		G-type lectin S-receptor-like serine/threonine-protein kinase	29.4	1.6152	0.0249936	1.60351	0.0373672	0.945688	0.753361	0.952582	0.724286
A5CB21		High-affinity nitrate transporter 3.1	29.4	0.814537	0.0311755	1.06821	0.322511	1.19434	0.0307671	0.910718	0.23028
A5B8E9		Peptide methionine sulfoxide reductase B5	29.4	1.1112	0.240095	1.22259	0.00644555	1.2641	0.0567891	1.14894	0.0192962
F6GWY4		Phosphatase 2C 55 isoform X2	29.4	0.822031	0.0173234	0.974003	0.765124	0.993655	0.93808	0.838617	0.0402563
F6HBX4		Phosphatase 2C 60	29.4	1.69513	0.0125032	1.16932	0.388267	1.00512	0.979862	1.45708	0.0203808
D7TQV8		Protein kinase and PP2C-like domain-containing protein	29.4	1.20142	0.023546	0.967602	0.61958	0.870488	0.102196	1.08083	0.178303
D7TVZ9		Serine/threonine-protein kinase	29.4	1.27038	0.0877638	1.29034	0.0344651	1.18619	0.0922588	1.16784	0.15934
F6H9R9		Serine/threonine-protein kinase AGC1-7 isoform X2	29.4	1.20675	0.0103759	1.05075	0.623015	0.99205	0.908613	1.13933	0.152853
F6H120		Aspartyl protease AED3	29.5	1.20768	0.0221312	0.767672	0.00339238	0.846521	0.0061075	1.33173	0.00909426
Q0ZIZ4		ATP-dependent Clp protease proteolytic subunit	29.5	0.806722	0.00339826	0.888068	0.157103	1.05072	0.354369	0.954478	0.491882
F6HMG8		Carboxyl-terminal-processing peptidase 1	29.5	0.834016	0.375858	0.677153	0.0091654	1.02453	0.832099	1.26187	0.263371
F6HJN7		Transposon TX1 uncharacterized 149 kDa protein	29.5	0.720521	0.0386861	0.86635	0.0575238	1.00102	0.985583	0.832524	0.0767264
F6HZ07		Xaa-Pro aminopeptidase P	29.5	1.02891	0.75498	0.710313	0.00570573	0.712799	0.00331523	1.03252	0.750089
D7TL44		Zinc metalloprotease EGY1	29.5	0.816447	0.0355776	0.791741	0.0704615	0.934709	0.388531	0.963877	0.45122
D7T4S2		Zinc metalloprotease EGY2, chloroplastic	29.5	0.753882	0.0271996	0.742568	0.0012658	0.955669	0.5255	0.970229	0.621836
F6H2W9		DDB1- and CUL4-associated factor homolog 1	29.5.11	0.792809	0.00140986	0.833259	0.228456	0.967132	0.752671	0.920184	0.196981
D7U4M8		SUMO-activating enzyme subunit 2 isoform X1	29.5.11.2	1.72199	0.0168799	1.14441	0.466104	0.771452	0.167473	1.1608	0.372941
D7T6C5		26S protease regulatory subunit 6A homolog	29.5.11.20	0.957037	0.570118	1.22347	0.000589399	0.923788	0.0500946	0.722614	0.00552236
A5BYC0		Proteasome subunit beta type-2-A	29.5.11.20	0.963654	0.503718	1.21741	0.0249951	1.12836	0.119664	0.89316	0.0685786
D7SME1		Proteasome subunit beta type-7-A	29.5.11.20	1.05898	0.288916	1.24522	0.00968608	0.964605	0.555492	0.820341	0.00695426
D7TMG2		Translation initiation factor 3 subunit F	29.5.11.20	0.808285	0.00584621	1.01256	0.864912	1.02542	0.670716	0.81855	0.0294002
D7TLV6		Ubiquitin-conjugating enzyme E2 7	29.5.11.3	1.08078	0.198389	0.792941	0.0300858	0.905947	0.0390173	1.23481	0.0645245
F6I564		E3 ubiquitin-protein ligase UPL1 isoform X1	29.5.11.4.1	1.33966	0.0256472	1.15414	0.078241	0.905003	0.393414	1.05048	0.288204
D7SYH1		E3 ubiquitin-protein ligase UPL6	29.5.11.4.1	1.04239	0.841432	1.23478	0.0440324	1.09359	0.626601	0.923206	0.558189
D7U8Q3		E3 ubiquitin-protein ligase RHF2A isoform X1	29.5.11.4.2	1.23679	0.0479392	1.35837	0.310734	1.25575	0.364222	1.14336	0.359873
F6HYW9		F-box protein SKIP16 isoform X1	29.5.11.4.3.2	1.02819	0.594865	1.28499	0.0198762	1.30795	0.0390485	1.04656	0.2254
D7TRB8		Cysteine protease ATG4 isoform X2	29.5.2	1.27068	0.0366278	1.42584	0.00425641	1.06802	0.476885	0.951798	0.442978
A5CBB3		Thiol protease aleurain-like isoform X1	29.5.3	1.47179	0.0298575	1.16338	0.0625592	0.811254	0.182911	1.02631	0.642893
D7UAA6		Aspartic proteinase A1 isoform X1	29.5.4	0.753877	0.0249974	0.810335	0.0417718	0.838737	0.11133	0.7803	0.00826149
A5ACY8		Aspartyl protease	29.5.4	0.936048	0.5286	0.714834	0.00508157	1.2277	0.026851	1.60763	0.0147061
A5C6M7		ATP-dependent Clp protease proteolytic subunit 6, chloroplastic	29.5.5	1.01464	0.876977	0.648125	0.00760883	0.630615	0.00111612	0.987227	0.9212
F6HSL4		Protease Do-like 7 isoform X1	29.5.5	1.24876	0.00151035	1.15398	0.000402916	0.968846	0.323903	1.04842	0.049883
F6H487		Serine carboxypeptidase-like 25	29.5.5	0.765325	0.038923	0.919203	0.363046	1.33776	0.0256543	1.11381	0.292926
E0CQN9		Serine carboxypeptidase-like 42 isoform X1	29.5.5	0.807118	0.0104352	0.77318	0.0446393	1.09916	0.266788	1.1474	0.081688
F6HK70		AAA-ATPase ASD, mitochondrial	29.5.9	1.26321	0.275376	1.52322	0.0133672	0.821478	0.146793	0.681254	0.0597845
F6I0M1		AAA-ATPase At3g50940	29.5.9	0.940591	0.0724008	1.26376	0.0135984	1.02414	0.687743	0.762247	0.00137649
D7SIZ7		20 kDa chaperonin, chloroplastic	29.6	0.829384	0.00562426	0.968309	0.412019	0.965437	0.329501	0.826924	0.00784637
F6HYT7		Peptidyl-prolyl cis-trans isomerase E	29.6	0.765999	0.00675672	1.05306	0.413607	1.27245	0.0137136	0.925586	0.193786
D7SJ95		Peptidyl-prolyl cis-trans isomerase FKBP17-2	29.6	0.99098	0.965114	0.81995	0.0373955	1.10683	0.456256	1.3377	0.243158
F6GV93		Peptidyl-prolyl cis-trans isomerase FKBP20-2	29.6	0.769552	0.00374992	0.821049	0.0885591	1.25087	0.0231282	1.17241	0.081553
D7TGC8		Peptidyl-prolyl cis-trans isomerase FKBP62	29.6	1.23489	0.0305263	1.00482	0.958568	0.739409	0.0421705	0.908708	0.144984
D7TX39		ABC transporter I family member 6, chloroplastic	29.8	0.806035	0.0175784	0.823704	0.0103285	0.873353	0.0790352	0.854619	0.00511717
D7U2L5		NifU-like protein 1, chloroplastic	29.8	0.867399	0.110575	0.813788	0.0112474	1.11277	0.117069	1.18608	0.0691242
F6HVQ1		NifU-like protein 4, mitochondrial	29.8	0.914382	0.0226285	1.2074	0.0102482	1.11942	0.00964621	0.847754	0.0160482

## Sheet: Table S5
VvPR5-CDS-Fwd	ggacgagctcggtacccggggatccATGAGGCACAAGCCAAAATACACCAC
VvPR5-CDS-Rev	tcgcccttgctcaccatggtgtcgacCTCCTCACTATCACTTCCATACATCTC
VvPR10.2-CDS-Fwd	ggacgagctcggtacccggggatccATGGGTGTTTTCACTTACGAGCAGGA
VvPR10.2-CDS-Rev	tcgcccttgctcaccatggtgtcgacATAGGCATCAGGATGGGCCAGGA
VvPR10.3-CDS-Fwd	ggacgagctcggtacccggggatccATGGGTGTTTTCACTTACGAGAGTGAG
VvPR10.3-CDS-Rev	tcgcccttgctcaccatggtgtcgacATAGGCATCGGGATGTGCCAGGA
VvHSP17.8-CDS-Fwd	ggacgagctcggtacccggggatccATGGCTTTGATTCCTCGTTTCTTTGGA
VvHSP17.8-CDS-Rev	tcgcccttgctcaccatggtgtcgacACCGCTGATCTCAATGGACTTGAC
VvCRT2-CDS-Fwd	ggacgagctcggtacccggggatccATGGCGACTAGCCCTAATCTCATTG
VvCRT2-CDS-Rev	tcgcccttgctcaccatggtgtcgacTAACTCATCGTGAGCCTCATCATCAT
